# Supplementary material for: A unified model-based framework for doublet or multiplet detection in single-cell multiomics data
Source: Nat Commun. 2024 Jul 2;15:5562. doi: 10.1038/s41467-024-49448-x (PMC11220103; doi:10.1038/s41467-024-49448-x)
Supplement: Supplementary file 4 — Source data file [file 41467_2024_49448_MOESM4_ESM.xlsx]

## Sheet: 1
Figure	Source_Data	Remark
1	N/A	Cartoon demonstration figure

## Sheet: 2A
droplet	RPL11
AAACAGCCAAATTGCT-1	31
AAACAGCCATCAGCAC-1	3
AAACAGCCATGTCAAT-1	3
AAACATGCAACCCTCC-1	9
AAACATGCAAGGTCCT-1	0
AAACATGCAATATGGA-1	8
AAACATGCACAGCCAT-1	24
AAACATGCACGAATTT-1	5
AAACATGCAGATTCAT-1	12
AAACATGCAGTCTAGC-1	3
AAACATGCATATAACC-1	5
AAACATGCATTATGAC-1	7
AAACCAACAGACAAAC-1	3
AAACCAACAGCAAGGC-1	9
AAACCAACAGCATGAG-1	6
AAACCAACAGCTAACC-1	18
AAACCAACAGGCTGTT-1	11
AAACCAACATACTCCT-1	5
AAACCAACATCCGTAA-1	3
AAACCGAAGCATGTTA-1	4
AAACCGAAGCCAGGTC-1	5
AAACCGAAGCGGATAA-1	8
AAACCGAAGGACGTAA-1	5
AAACCGAAGGTAGCTT-1	10
AAACCGCGTAGCCATA-1	7
AAACCGCGTAGGTGTC-1	17
AAACCGCGTATGGTGC-1	4
AAACCGCGTGCAATAT-1	16
AAACCGCGTGGTTAGC-1	6
AAACCGCGTTGAATCG-1	19
AAACCGCGTTGCGCGA-1	4
AAACCGCGTTGGCGTG-1	6
AAACCGGCAAGCTTAT-1	8
AAACCGGCAAGGTGCA-1	12
AAACCGGCAAGTCGCT-1	6
AAACCGGCAAGTGTCC-1	3
AAACCGGCACATAACT-1	4
AAACCGGCACTTGTTC-1	1
AAACCGGCATGGCCCA-1	4
AAACGCGCAAACCCTA-1	19
AAACGCGCAACGTGCT-1	7
AAACGCGCAAGTCGCT-1	10
AAACGCGCACCTACTT-1	6
AAACGCGCACGTAAGG-1	4
AAACGCGCAGTGAACG-1	11
AAACGCGCAGTTTACG-1	4
AAACGCGCATCATGGC-1	8
AAACGCGCATTAAGCT-1	6
AAACGGATCATTGCGG-1	6
AAACGGATCCAAATCA-1	12
AAACGGATCCTAGTCC-1	5
AAACGGATCCTCATCA-1	3
AAACGGATCCTTCAAT-1	9
AAACGGATCGGTTTCC-1	4
AAACGGATCTAGCTTT-1	14
AAACGTACAATCCTGA-1	9
AAACGTACACCTAAGC-1	9
AAACGTACACCTCAGG-1	2
AAACGTACACCTGCTC-1	4
AAACGTACACGGTACT-1	3
AAACGTACACTTAACG-1	5
AAACGTACAGAAATTG-1	10
AAACGTACAGAGGCTA-1	4
AAACGTACAGATTCAT-1	4
AAACGTACAGCCAGAA-1	12
AAACGTACAGGAACTG-1	9
AAACGTACAGGCTGTT-1	5
AAAGCAAGTAAGCTTG-1	1
AAAGCAAGTACCGTTT-1	10
AAAGCAAGTAGGATCC-1	11
AAAGCAAGTGAGCACT-1	5
AAAGCAAGTGTGCAAC-1	5
AAAGCAAGTTCACCAT-1	3
AAAGCAAGTTCATCTA-1	2
AAAGCAAGTTCCAGGG-1	8
AAAGCAAGTTCCGCAC-1	8
AAAGCACCAATGAAGC-1	5
AAAGCACCACCACAAC-1	4
AAAGCACCACGAATTT-1	8
AAAGCACCAGAGAGCC-1	4
AAAGCCCGTCAGGCCA-1	7
AAAGCCCGTCATCATC-1	9
AAAGCCCGTGTTTGAG-1	6
AAAGCCCGTTAGTGAT-1	6
AAAGCCCGTTGGTGAC-1	3
AAAGCCCGTTGTAACG-1	3
AAAGCCCGTTTAACCC-1	4
AAAGCCGCAAACATAG-1	5
AAAGCCGCAAGATTCT-1	5
AAAGCCGCAATTAGGA-1	4
AAAGCCGCAATTATGC-1	4
AAAGCCGCACAAACTT-1	5
AAAGCCGCACAGCCTG-1	2
AAAGCCGCACTCAACA-1	20
AAAGCCGCACTGGCCA-1	7
AAAGCCGCAGCCTTGG-1	6
AAAGCCGCAGGACCAA-1	9
AAAGCGGGTCAAGTAT-1	9
AAAGCGGGTGATTACG-1	5
AAAGCGGGTGGATTGC-1	3
AAAGCGGGTGGTTCTT-1	11
AAAGCGGGTTTCCACG-1	3
AAAGCTTGTGAAGCCT-1	11
AAAGCTTGTGACATGC-1	5
AAAGCTTGTGAGCACT-1	12
AAAGCTTGTGGAGCAA-1	7
AAAGCTTGTGTTAAAC-1	26
AAAGCTTGTTAAGGCC-1	5
AAAGCTTGTTATCCGT-1	10
AAAGCTTGTTTCGCGC-1	9
AAAGGACGTCAAGTGC-1	14
AAAGGACGTCATTACC-1	10
AAAGGACGTCCGGTTC-1	6
AAAGGACGTGAGCGAA-1	3
AAAGGACGTGTTTGCT-1	10
AAAGGACGTTGAGGTC-1	2
AAAGGACGTTTAGCTC-1	4
AAAGGAGCAAGGAATC-1	2
AAAGGAGCAAGGTGGC-1	3
AAAGGAGCAATCGCAC-1	11
AAAGGAGCACATAACT-1	10
AAAGGAGCACCTAAGC-1	9
AAAGGAGCACCTGGTG-1	5
AAAGGAGCAGCATGTC-1	8
AAAGGAGCAGCCAGAA-1	4
AAAGGAGCATACCCGG-1	5
AAAGGAGCATTTAAGC-1	30
AAAGGCTCAAGCGATG-1	8
AAAGGCTCAAGTGTCC-1	4
AAAGGCTCAATAATCC-1	7
AAAGGCTCAATCTCTC-1	8
AAAGGCTCACAACAGG-1	10
AAAGGCTCACAGGATG-1	4
AAAGGCTCACCTCGCT-1	4
AAAGGCTCACGTAATT-1	2
AAAGGCTCACGTTACA-1	9
AAAGGCTCAGATTCAT-1	9
AAAGGCTCATAAACCT-1	8
AAAGGCTCATGAAGTA-1	6
AAAGGTTAGACTTACA-1	9
AAAGGTTAGCATGGTT-1	3
AAAGGTTAGCCACATG-1	14
AAAGGTTAGCCTCTCG-1	6
AAAGGTTAGGAACCAA-1	15
AAAGGTTAGGACCGCT-1	15
AAAGGTTAGGCTGGCT-1	18
AAAGGTTAGGGCCATC-1	4
AAAGGTTAGTAGCTTA-1	9
AAAGGTTAGTTCCCAC-1	11
AAATCCGGTCCTCCAA-1	9
AAATCCGGTGCAATGC-1	5
AAATCCGGTGTGCAAC-1	2
AAATCCGGTGTTGCAA-1	7
AAATCCGGTTAGGATT-1	8
AAATCCGGTTCCTGTG-1	10
AAATGCCTCAACAAGG-1	7
AAATGCCTCAATCTAG-1	5
AAATGCCTCACTAGGT-1	7
AAATGCCTCAGGCTAT-1	24
AAATGCCTCCACCTGT-1	5
AAATGCCTCGAAGTAG-1	8
AAATGCCTCGACCTGA-1	3
AAATGCCTCGCAATCG-1	13
AAATGCCTCGCTTGCT-1	3
AAATGCCTCGGTTACG-1	4
AAATGCCTCTAGCGTG-1	1
AACAAAGGTAAGGTTT-1	14
AACAAAGGTCACCAAA-1	3
AACAAAGGTCCTGATT-1	15
AACAAAGGTTACAACG-1	5
AACAAAGGTTACCTGT-1	1
AACAAAGGTTCACCAT-1	9
AACAAAGGTTGGTTCT-1	1
AACAAAGGTTTAGCGA-1	9
AACAAAGGTTTGAGCA-1	5
AACAAGCCAAAGCGCA-1	11
AACAAGCCAAGGATTA-1	10
AACAAGCCACAATGCC-1	4
AACAAGCCACCGTTCC-1	8
AACAAGCCACTCGCTC-1	12
AACAAGCCATATTGAC-1	6
AACAAGCCATTGTGCA-1	7
AACAGATAGCACAGAA-1	8
AACAGATAGCAGCTAT-1	9
AACAGATAGCCATCAG-1	2
AACAGATAGCCTGTGA-1	16
AACAGATAGGAGTCTT-1	7
AACAGATAGGTCCAAT-1	6
AACAGATAGGTCCACA-1	4
AACAGATAGTAACGAG-1	3
AACAGATAGTAACGGA-1	5
AACAGATAGTATTGTG-1	4
AACAGATAGTCACGAT-1	5
AACAGCAAGAACCTAC-1	5
AACAGCAAGAATCGCT-1	12
AACAGCAAGCAGGTTT-1	7
AACAGCAAGCATGAAG-1	7
AACAGCAAGCATTATG-1	11
AACAGCAAGCTCAATA-1	3
AACAGCAAGGAGGTTA-1	4
AACAGCAAGGATTGCT-1	7
AACAGCAAGGCGTAAA-1	8
AACAGCAAGGTCCACA-1	5
AACAGCAAGTGTTGCG-1	1
AACAGGATCACGAATC-1	10
AACAGGATCTAAGGAG-1	5
AACAGGATCTTGTTCG-1	6
AACATAGCAACTCGCG-1	3
AACATAGCAATGAGGT-1	3
AACATAGCACCTGCTC-1	12
AACATAGCAGGCCAAA-1	4
AACATAGCATGGCCCA-1	3
AACATCATCAATGTCA-1	2
AACATCATCACAAGCT-1	1
AACATCATCCAGCACA-1	15
AACATCATCGCTAAGT-1	8
AACATCATCGGTTCCT-1	7
AACATCATCGTTACTT-1	7
AACATCATCTCGCCCA-1	4
AACATCATCTTAGTGA-1	3
AACATTGTCAGTGAAG-1	3
AACATTGTCCGCCTCA-1	8
AACATTGTCCTAGTCC-1	11
AACATTGTCCTCCATA-1	3
AACATTGTCCTTCGTA-1	8
AACATTGTCGGTTTGG-1	7
AACATTGTCTTGATGA-1	6
AACCCGCAGAACCTAC-1	10
AACCCGCAGCACTAAC-1	4
AACCCGCAGCAGGCCT-1	18
AACCCGCAGCCTGTGA-1	5
AACCCGCAGGAAGTAT-1	8
AACCCGCAGTGAGCAA-1	11
AACCCGCAGTTGTCAA-1	20
AACCGCTCAAAGCGGC-1	6
AACCGCTCAACACTTG-1	5
AACCGCTCACCTCACC-1	18
AACCGCTCAGAGAGCC-1	8
AACCGCTCATAGACTT-1	14
AACCGCTCATGAAGTA-1	9
AACCGGCTCAGGAACA-1	10
AACCGGCTCATCCTCA-1	2
AACCGGCTCCACCTGT-1	4
AACCGGCTCCATTACT-1	9
AACCGGCTCGAAGCGG-1	10
AACCGGCTCGCATTAA-1	7
AACCGGCTCGCGCTAA-1	10
AACCGGCTCGTAACGT-1	13
AACCGGCTCTCACTAT-1	6
AACCGGCTCTGGCATG-1	5
AACCGGCTCTGTAATG-1	13
AACCTAATCAACCAAC-1	4
AACCTAATCAATCTAG-1	5
AACCTAATCACTTTAC-1	3
AACCTAATCCATAATG-1	2
AACCTAATCGGGATTT-1	45
AACCTAATCTCAATGA-1	19
AACCTAATCTTAGTCT-1	7
AACCTCACACAGAAAC-1	7
AACCTCACAGCATGGA-1	12
AACCTCACATGCATAT-1	8
AACCTCACATTCCTCG-1	10
AACCTCCTCAATTACG-1	7
AACCTCCTCACAGCCA-1	8
AACCTCCTCACAGGAA-1	6
AACCTCCTCATTGCGG-1	13
AACCTCCTCCACCTTA-1	12
AACCTCCTCCCGCAAA-1	4
AACCTCCTCCGGAACC-1	14
AACCTCCTCCTCGATC-1	5
AACCTCCTCCTTGCAC-1	4
AACCTCCTCGTTTCGC-1	9
AACCTTAAGCGCAATT-1	10
AACCTTAAGCTGGAAA-1	17
AACCTTAAGCTGTACG-1	14
AACCTTAAGGGACTAA-1	5
AACCTTAAGGGCTTTG-1	3
AACCTTAAGGTATTGC-1	5
AACCTTAAGTCAATCA-1	15
AACCTTGCAAAGGCCA-1	7
AACCTTGCAACAACAA-1	6
AACCTTGCAATAACCT-1	19
AACCTTGCACACTAAT-1	9
AACCTTGCACAGACTC-1	4
AACCTTGCACCTGTAA-1	4
AACCTTGCACTAAGCC-1	19
AACCTTGCAGCACCAT-1	9
AACCTTGCAGCTTAGC-1	14
AACCTTGCAGTAGGTG-1	1
AACCTTGCATAATCGT-1	14
AACCTTGCATCTAGCA-1	3
AACGACAAGCGGGCAA-1	10
AACGACAAGGGACCTC-1	7
AACGACAAGGGATTAG-1	12
AACGACAAGGTGTCCA-1	7
AACGACAAGTGAGGGT-1	3
AACGACAAGTTAGAGG-1	3
AACGACAAGTTGCCTC-1	7
AACGCCCAGCATTTCT-1	7
AACGCCCAGCTGTAAC-1	3
AACGCCCAGCTTGCTC-1	12
AACGCCCAGGCTATGT-1	10
AACGCCCAGGCTGTCA-1	5
AACGCCCAGGGACCTC-1	5
AACGCCCAGTTTCCTG-1	4
AACGCCCAGTTTGGTA-1	11
AACGCTAGTGAGCAAG-1	4
AACGGTAAGACAACGA-1	7
AACGGTAAGAGGAGTC-1	13
AACGGTAAGGCGCTAC-1	5
AACGGTAAGGCTATGT-1	13
AACGGTAAGTAGGATG-1	2
AACGGTAAGTCCTTTG-1	16
AACTACTCAATTGAGA-1	4
AACTACTCAATTTAGC-1	3
AACTACTCACAGGAAT-1	0
AACTACTCACCTGCCT-1	4
AACTACTCACTAGCGT-1	6
AACTACTCAGCCTAAC-1	7
AACTACTCATATAACC-1	4
AACTACTCATGGCCCA-1	8
AACTAGCTCAGGGCCT-1	6
AACTAGCTCATGGCCA-1	9
AACTAGCTCTGTAATG-1	10
AACTAGCTCTTTAAGG-1	3
AACTAGTGTCGCAATA-1	1
AACTAGTGTCTAACAG-1	6
AACTAGTGTGTAACCA-1	10
AACTAGTGTTAAGTGT-1	5
AACTAGTGTTGCATCT-1	4
AACTAGTGTTGCGCGA-1	7
AACTCACAGAACCTAC-1	2
AACTCACAGCTCCTAC-1	7
AACTCACAGGCTGTCA-1	2
AACTCACAGGTCGAGG-1	10
AACTCACAGGTGCTGC-1	3
AACTGTTCAAAGCGCA-1	3
AACTGTTCAACTGGCT-1	5
AACTGTTCAATCATGT-1	10
AACTGTTCACCGTTCC-1	5
AACTGTTCACTATGGC-1	6
AACTGTTCACTGGCCA-1	6
AACTGTTCAGAGAGCC-1	6
AACTGTTCAGCCTGCA-1	12
AACTGTTCAGCTCATA-1	3
AACTGTTCAGGCTTGT-1	7
AACTGTTCATAGCAGG-1	19
AACTGTTCATGTCGCG-1	9
AACTTAGTCCACCTGT-1	2
AACTTAGTCCCGTTGT-1	8
AACTTAGTCCCTCACG-1	8
AACTTAGTCCTACCTA-1	3
AACTTAGTCCTCCCTC-1	6
AACTTAGTCGCGACAC-1	11
AAGAACAGTAATCGGC-1	6
AAGAACAGTAGGTGTC-1	9
AAGAACAGTCCGCTGT-1	5
AAGAACAGTCCTGATT-1	2
AAGAACAGTCGCAATA-1	6
AAGAACAGTCTTTGAC-1	9
AAGAACAGTGTCACGG-1	5
AAGAACAGTGTTTGTC-1	2
AAGAACAGTTCACCCA-1	7
AAGAACAGTTTAGCGA-1	3
AAGAACAGTTTATCGC-1	12
AAGAATCAGAGCCGCT-1	7
AAGAATCAGAGGATAT-1	11
AAGAATCAGCATTTCT-1	10
AAGAATCAGGACCAGG-1	16
AAGAATCAGGAGGACT-1	4
AAGAATCAGGCAGGTG-1	13
AAGAATCAGTGCTGTG-1	6
AAGACAAGTATGGTGC-1	3
AAGACAAGTCATTGAG-1	6
AAGACAAGTGAGGTGA-1	4
AAGACAAGTGTGCAAC-1	13
AAGACAAGTGTGTCCC-1	5
AAGACAAGTTACTAGG-1	4
AAGACAAGTTATCCTA-1	6
AAGACAAGTTTAACGG-1	6
AAGACAAGTTTACCGT-1	4
AAGACATAGAATCGCT-1	9
AAGACATAGAGAGGAG-1	3
AAGACATAGCACGATT-1	7
AAGACATAGGAGTCTT-1	10
AAGACATAGGCTAATC-1	4
AAGACATAGGTTAGAG-1	1
AAGACATAGTAGCTTA-1	2
AAGACATAGTCGCAAT-1	9
AAGACATAGTTAACCA-1	8
AAGACCAAGAAACTGG-1	5
AAGACCAAGACACCGC-1	7
AAGACCAAGACACTTA-1	19
AAGACCAAGCACAGCC-1	3
AAGACCAAGCACAGGG-1	4
AAGACCAAGCCAGGTC-1	7
AAGACCAAGCGCTAAT-1	10
AAGACCAAGCTAGAAG-1	11
AAGACCAAGGAAACTG-1	8
AAGACCAAGGATCCGC-1	3
AAGACCAAGGGTTAGA-1	4
AAGACCAAGTATTGCA-1	3
AAGCAAGTCATAAGCC-1	25
AAGCAAGTCATGTGGT-1	1
AAGCATGAGCAGCTCA-1	5
AAGCATGAGGTCCAAT-1	5
AAGCATGAGTAAGAAC-1	5
AAGCATGAGTCAATCA-1	5
AAGCCACGTACCGGAT-1	7
AAGCCACGTAGCTGGT-1	5
AAGCCACGTCAAACTG-1	9
AAGCCACGTCACAGAC-1	12
AAGCCACGTGAACAAA-1	6
AAGCCACGTGAGACTC-1	13
AAGCCACGTGTCCTGC-1	6
AAGCCACGTTCATTTG-1	12
AAGCCACGTTGTCCAT-1	34
AAGCCACGTTTAACGG-1	5
AAGCCACGTTTGAGCA-1	4
AAGCCACGTTTGGTTC-1	2
AAGCCTCCAAGGTCGA-1	15
AAGCCTCCAATATGGA-1	2
AAGCCTCCACAATGTT-1	1
AAGCCTCCAGCAATAA-1	10
AAGCCTCCAGGCAAGC-1	23
AAGCCTCCATACCCGG-1	2
AAGCCTCCATCCCTCA-1	18
AAGCCTCCATTAGCGC-1	9
AAGCCTGTCAAGTGAG-1	9
AAGCCTGTCCCTGATC-1	2
AAGCCTGTCCGGAACC-1	4
AAGCCTGTCGCTATAA-1	5
AAGCCTGTCGGGACCT-1	5
AAGCCTGTCGTTTCTG-1	6
AAGCCTGTCTAACCTT-1	5
AAGCCTTAGAACCTGT-1	6
AAGCCTTAGCCGCTAA-1	5
AAGCCTTAGGAGCATA-1	4
AAGCGAATCAATAGCC-1	7
AAGCGAATCACTAATG-1	8
AAGCGAATCCAGGAAA-1	6
AAGCGAATCCCGTTAC-1	9
AAGCGAATCTTGAGGT-1	6
AAGCGAATCTTTAGGA-1	22
AAGCGAGGTCAAGTAT-1	3
AAGCGAGGTCTTTGAC-1	7
AAGCGAGGTGCGCATG-1	5
AAGCGAGGTGGGAACA-1	4
AAGCGAGGTGGTTAGC-1	6
AAGCGAGGTGTGAGAG-1	5
AAGCGAGGTTACTAGG-1	6
AAGCGAGGTTAGCAGC-1	3
AAGCGAGGTTTCCACG-1	8
AAGCGCTGTAATAACC-1	15
AAGCGCTGTGCAATAT-1	7
AAGCGCTGTGCACGCA-1	2
AAGCGCTGTGGATTCA-1	6
AAGCGCTGTGTGTCCC-1	9
AAGCGCTGTTCCTGAT-1	6
AAGCGCTGTTGAAGCC-1	31
AAGCGCTGTTTACGTC-1	15
AAGCGCTGTTTCCACG-1	9
AAGCGGGTCACCGGTA-1	2
AAGCGGGTCAGGTCCA-1	1
AAGCGGGTCCAGCACA-1	4
AAGCGGGTCCCAGTAG-1	14
AAGCGGGTCCTGGTGA-1	12
AAGCGGGTCGCGCTAA-1	4
AAGCGGGTCTATCGCC-1	1
AAGCGTTTCAAACTCA-1	10
AAGCGTTTCAAGCTTA-1	8
AAGCGTTTCACAGGAA-1	2
AAGCGTTTCAGCAAAG-1	13
AAGCGTTTCATTATGG-1	4
AAGCGTTTCCAATTAG-1	11
AAGCGTTTCCATCAGG-1	7
AAGCGTTTCCCGTTAC-1	9
AAGCGTTTCGACCTGA-1	4
AAGCTAGAGACAACGA-1	6
AAGCTAGAGCAGGTGG-1	5
AAGCTAGAGCATGGTT-1	9
AAGCTAGAGCTGAGGG-1	6
AAGCTAGAGCTTATGA-1	6
AAGCTAGAGGAACACA-1	11
AAGCTAGAGGCAACAA-1	8
AAGCTAGAGGCACAGG-1	5
AAGCTAGAGGCCATCA-1	6
AAGCTATGTAATCCCT-1	6
AAGCTATGTACTTAGG-1	5
AAGCTATGTTAGGTTG-1	4
AAGCTATGTTATGTGG-1	4
AAGCTATGTTGACTTC-1	7
AAGCTATGTTGCAATG-1	9
AAGCTATGTTTCCACG-1	40
AAGCTATGTTTCGCCA-1	4
AAGCTCCCAAACGCGA-1	6
AAGCTCCCAAGGTCGA-1	3
AAGCTCCCAATTAAGG-1	9
AAGCTCCCAATTAGCT-1	12
AAGCTCCCACCAGGTT-1	8
AAGCTCCCACCTGTAA-1	32
AAGCTCCCAGCTTACA-1	15
AAGCTCCCAGGCATCT-1	2
AAGCTCCCATAATGAG-1	9
AAGCTTGGTCCGGTTC-1	4
AAGCTTGGTGCTTAGA-1	15
AAGCTTGGTGGATTAT-1	7
AAGCTTGGTGGCTTCC-1	4
AAGCTTGGTTCGCTTG-1	16
AAGGAAGCACAAAGAC-1	8
AAGGAAGCACAACCTA-1	3
AAGGAAGCATTGCGAC-1	2
AAGGATCCAACCTAAT-1	14
AAGGATCCAACTCGCG-1	4
AAGGATCCAATCCTAG-1	2
AAGGATCCAGAGAGCC-1	7
AAGGATCCAGATAGAC-1	10
AAGGATCCAGCACGAA-1	8
AAGGATCCAGGCTACT-1	5
AAGGATCCATAGCTGC-1	7
AAGGATGTCAAGCTTA-1	7
AAGGATGTCACATTGA-1	5
AAGGATGTCCTAGTCC-1	6
AAGGATGTCCTTAGTT-1	8
AAGGATGTCGCTATAA-1	8
AAGGATGTCGGTTCCT-1	5
AAGGATGTCGTAACGT-1	13
AAGGATGTCTCACATT-1	2
AAGGATGTCTTGAGCG-1	7
AAGGATGTCTTGTTCG-1	18
AAGGATTAGGTCCTAG-1	8
AAGGATTAGGTGCTGC-1	12
AAGGATTAGGTGTTAC-1	13
AAGGCCCTCATGCCTC-1	8
AAGGCCCTCCTCAGCT-1	6
AAGGCCCTCGCGCTAA-1	13
AAGGCCCTCGGTTAGT-1	2
AAGGTATAGAAAGCAT-1	8
AAGGTATAGAATCTCA-1	7
AAGGTATAGGCATGAA-1	3
AAGGTATAGGCGGATG-1	9
AAGGTCAAGACCATAC-1	4
AAGGTCAAGAGGGACT-1	13
AAGGTCAAGCATGGTT-1	14
AAGGTCAAGCGATAAG-1	15
AAGGTCAAGCGCATTG-1	6
AAGGTCAAGGCGGGTA-1	10
AAGGTCAAGGGTCTAT-1	1
AAGGTCAAGGTTAGAG-1	2
AAGGTCAAGTCGCAAT-1	9
AAGGTGCAGAGAGGAG-1	2
AAGGTGCAGAGGAGTC-1	5
AAGGTGCAGGCATGTT-1	9
AAGGTGCAGGGATTAG-1	3
AAGGTGCAGTACCGCA-1	4
AAGGTGCAGTAGCGCC-1	10
AAGTAGCCAACTAGGG-1	5
AAGTAGCCAATAAGCA-1	3
AAGTAGCCACAAACTT-1	5
AAGTAGCCAGGGAGCT-1	15
AAGTAGCCATAAGTCT-1	3
AAGTAGCCATAGCAGG-1	5
AAGTAGCCATGTCAGC-1	13
AAGTAGCCATTCCTCG-1	1
AAGTCTATCAAGCTTA-1	5
AAGTCTATCACAGCGC-1	2
AAGTCTATCATCCACC-1	11
AAGTCTATCATGCATA-1	6
AAGTCTATCATTGTCT-1	9
AAGTCTATCCCTGGTT-1	3
AAGTCTATCCTTGAGG-1	6
AAGTCTATCTAAGTGC-1	11
AAGTGAAGTAATGACT-1	4
AAGTGAAGTCGAAGTC-1	6
AAGTGAAGTCGCATAA-1	8
AAGTGAAGTGACATGC-1	8
AAGTGAAGTGTTGTGA-1	5
AAGTGAAGTTGGTGAC-1	3
AAGTGAAGTTTGCGAA-1	7
AAGTGCAAGCCTCTCG-1	6
AAGTGCAAGCCTGGTA-1	3
AAGTGCAAGCGGATTT-1	6
AAGTGCAAGGAGGGTT-1	0
AAGTGCAAGGCCTGGT-1	7
AAGTGCAAGGCTACAT-1	3
AAGTGCAAGTCTCACC-1	4
AAGTGCAAGTGAGCGG-1	7
AAGTGCAAGTTCCTGC-1	5
AAGTGTTGTAACGAGG-1	11
AAGTGTTGTAATCGGC-1	5
AAGTGTTGTCAAGTGC-1	18
AAGTGTTGTCACAAAT-1	5
AAGTGTTGTCATCATC-1	16
AAGTGTTGTCATGCAA-1	5
AAGTGTTGTCATGCCC-1	6
AAGTGTTGTGTCCTGC-1	5
AAGTGTTGTTCCAGGG-1	2
AAGTGTTGTTGTTCAC-1	5
AAGTTACGTAAGCTCA-1	5
AAGTTACGTGGATTGC-1	2
AAGTTACGTTGTTGCT-1	5
AAGTTACGTTTGTGGA-1	6
AAGTTAGCAAGGTGCA-1	13
AAGTTAGCAATACTGT-1	5
AAGTTAGCAATCCTGA-1	6
AAGTTAGCACAGGGAC-1	6
AAGTTAGCAGCTTACA-1	4
AAGTTAGCAGGCGATA-1	4
AAGTTAGCAGGCTGTT-1	7
AAGTTAGCAGTTGCGT-1	4
AAGTTAGCATCCCGCT-1	5
AAGTTAGCATCCGTAA-1	10
AAGTTTGTCACGCATG-1	4
AAGTTTGTCACTTTAC-1	4
AAGTTTGTCATAACTG-1	7
AAGTTTGTCCCTGGTT-1	3
AAGTTTGTCCGCCTAT-1	10
AAGTTTGTCGAAGTGA-1	14
AAGTTTGTCTTGAGCG-1	4
AATAACCGTAAGGTCC-1	16
AATAACCGTACGCGCA-1	6
AATAACCGTAGACAAA-1	7
AATAACCGTCATAACG-1	3
AATAACCGTCCTAATC-1	3
AATAACCGTGGAAACG-1	3
AATAACCGTGGACCTG-1	6
AATAACCGTTAGTGAT-1	7
AATAACCGTTCCTGAT-1	10
AATACCGGTACGTTTC-1	3
AATACCGGTCCACAAA-1	17
AATACCGGTCTTTGAC-1	14
AATACCGGTGGCTTCC-1	4
AATACCGGTGTTGTGA-1	10
AATACCGGTTATAGCG-1	6
AATACCGGTTGAATCG-1	9
AATACCGGTTTGGTTC-1	3
AATAGAGGTAATGGCC-1	2
AATAGAGGTCCGCTGT-1	8
AATAGAGGTGTGTCCC-1	4
AATAGAGGTTGTTGTC-1	6
AATAGCTGTACAAAGA-1	7
AATAGCTGTACAATGT-1	8
AATAGCTGTAGTAAGA-1	7
AATAGCTGTGAGGTAG-1	17
AATAGCTGTGATGAGG-1	12
AATAGCTGTGCGCGTA-1	6
AATAGCTGTGTGAGGA-1	4
AATAGCTGTTAGTGAT-1	5
AATAGCTGTTCACCCA-1	6
AATAGCTGTTGGATAT-1	17
AATATCCCAACTGGGA-1	7
AATATCCCAATACTGT-1	13
AATATCCCAATGCCTA-1	8
AATATCCCACAAAGCG-1	1
AATATCCCACAACAGG-1	9
AATATCCCACCAACCG-1	7
AATATCCCAGAGGCTA-1	6
AATATCCCAGCAAGGC-1	6
AATATCCCAGCCTTGG-1	6
AATATCCCAGCTAATT-1	13
AATATCCCATGTTGCA-1	3
AATCAGGAGCAAGGGT-1	5
AATCAGGAGCGATAAG-1	18
AATCAGGAGGTGAAAT-1	30
AATCAGGAGGTGTTAC-1	9
AATCAGGAGTAAGTGG-1	11
AATCAGGAGTCTATGA-1	7
AATCATCCAAGCCACT-1	16
AATCATCCAATAACCT-1	2
AATCATCCACCATATG-1	13
AATCATCCACCCACCT-1	7
AATCATCCAGGCAAGC-1	2
AATCATCCAGTTAAAG-1	4
AATCATGTCACAGCCA-1	3
AATCATGTCATAACTG-1	9
AATCATGTCATGCTCC-1	9
AATCATGTCCTACCTA-1	7
AATCATGTCCTTAGTT-1	4
AATCATGTCCTTCAAT-1	7
AATCATGTCTCCATGC-1	11
AATCATGTCTCGCCTG-1	4
AATCATGTCTTACTCG-1	6
AATCCATCACATTAAC-1	11
AATCCATCATAAGGAC-1	4
AATCCATCATGAAGTA-1	6
AATCCATCATTAGCCA-1	5
AATCCCTGTCACAGCG-1	11
AATCCCTGTCACCTAT-1	9
AATCCCTGTCATCAAG-1	3
AATCCCTGTCATTGAG-1	2
AATCCCTGTGCTAGAC-1	10
AATCCCTGTGCTGGTG-1	12
AATCCCTGTTAGTACG-1	8
AATCCCTGTTATCGAG-1	11
AATCCCTGTTCACCCA-1	9
AATCCCTGTTTGGCGG-1	1
AATCCCTGTTTGGGTA-1	6
AATCCGTAGACAAAGT-1	9
AATCCGTAGATAGACG-1	5
AATCCGTAGCACTTGG-1	4
AATCCGTAGCTTATGA-1	4
AATCCGTAGGCATGTT-1	4
AATCCGTAGGCGCACT-1	4
AATCCGTAGTTTGTCT-1	13
AATCCTAAGCCTCTCG-1	29
AATCCTAAGGAACGCG-1	7
AATCCTAAGGAGTCTT-1	12
AATCCTAAGGCTAGAA-1	12
AATCGCCCAAATATCC-1	8
AATCGCCCAACCCTAA-1	21
AATCGCCCAACTGGGA-1	3
AATCGCCCACAAACTT-1	3
AATCGCCCACCTACGG-1	9
AATCGCCCACTAAATC-1	9
AATCGCCCATAAGTTC-1	10
AATCGCCCATAATCAC-1	4
AATCGCCCATGTGGGA-1	9
AATCTCAAGAGGAAGG-1	4
AATCTCAAGAGGCTAA-1	15
AATCTCAAGCAACATC-1	6
AATCTCAAGCACTAGT-1	6
AATCTCAAGCATGACT-1	5
AATCTCAAGTCGCTAG-1	5
AATCTCAAGTCTCACC-1	5
AATCTTGAGACTTACA-1	10
AATCTTGAGCTTAGCG-1	5
AATCTTGAGTTACCGG-1	3
AATCTTGAGTTATCCT-1	11
AATCTTGAGTTGGATC-1	2
AATGAAGGTACTGAAT-1	11
AATGAAGGTATTGGAT-1	8
AATGAAGGTCAAAGGG-1	11
AATGAAGGTCAAGTGC-1	1
AATGAAGGTCCGTGAG-1	7
AATGAAGGTGCATCGG-1	6
AATGAAGGTGCTAGCG-1	5
AATGAAGGTGTGTCCC-1	4
AATGAAGGTGTTGCTT-1	12
AATGAAGGTGTTGTGA-1	9
AATGCAACAACTAGCC-1	8
AATGCAACAACTAGGG-1	6
AATGCAACAATAACGA-1	3
AATGCAACACAGCCAT-1	7
AATGCAACACCTGCCT-1	2
AATGCAACACTTGTTC-1	4
AATGCAACAGACAAAC-1	5
AATGCAACAGGCAAGC-1	6
AATGCATGTCAAGACC-1	8
AATGCATGTCTAGCTT-1	6
AATGCATGTGATTTGG-1	12
AATGCATGTGTGAGGA-1	5
AATGCGCGTAGGTTTG-1	7
AATGCGCGTTGAAGCC-1	2
AATGCGCGTTTGGCTT-1	3
AATGGCGCAAAGGTAC-1	5
AATGGCGCACAACAAA-1	11
AATGGCGCAGCCTTGG-1	3
AATGGCGCAGCGCTTG-1	5
AATGGCGCAGGCTAGA-1	5
AATGGCGCATCACTTC-1	7
AATGTCATCAGTTCCC-1	5
AATGTCATCATGGTTA-1	3
AATGTCATCCAAACAC-1	6
AATGTCATCCAGGTCA-1	30
AATGTCATCCATAAGC-1	19
AATGTCATCCTGAGTG-1	7
AATGTCATCGAAGTAG-1	5
AATGTCATCTCCATAT-1	2
AATGTCATCTTAGTCT-1	7
AATGTCCAGACAAGTG-1	7
AATGTCCAGAGCCGGA-1	7
AATGTCCAGCAAGGGT-1	3
AATGTCCAGGCGTAAA-1	3
AATGTCCAGGGTCCAC-1	9
AATGTCCAGTCTGGGC-1	5
AATGTCCAGTGGACAA-1	3
AATGTCCAGTTAACCA-1	4
AATTACCCAAATTCGT-1	9
AATTACCCAACTGGCT-1	8
AATTACCCAAGCTTTG-1	5
AATTACCCACAGACTC-1	6
AATTACCCAGAGAGCC-1	2
AATTACCCATCACAGC-1	8
AATTACCCATGCTATG-1	2
AATTACCCATTCAGCA-1	5
AATTAGCGTAGTTAAC-1	5
AATTAGCGTCATTGTC-1	5
AATTAGCGTGAGAAAC-1	9
AATTAGCGTGGTTAGC-1	8
AATTAGCGTTACCTGT-1	9
AATTAGCGTTGAGGTC-1	9
AATTAGCGTTGGATCA-1	10
AATTAGCGTTTGGGCG-1	13
AATTAGGCAAACCTTG-1	6
AATTAGGCAAAGCTAA-1	5
AATTAGGCAAAGCTCC-1	9
AATTAGGCACCTAATG-1	6
AATTAGGCAGCACGTT-1	10
AATTAGGCAGCATGGA-1	4
AATTAGGCATGAGTTT-1	3
AATTAGGCATGTCGCG-1	5
AATTCGTCAATCATGT-1	7
AATTCGTCAGCCGCTA-1	9
AATTCGTCAGGCCAAA-1	17
AATTCGTCAGTCTAGC-1	25
AATTCGTCATTCAGCA-1	10
AATTCGTCATTGTGGC-1	11
AATTGACGTGCATCGG-1	8
AATTGACGTTATCCGT-1	4
AATTGACGTTCCTCCT-1	7
AATTGACGTTCGCTCA-1	9
AATTGCCAGCGCAATT-1	4
AATTGCCAGGTCAAAG-1	6
AATTGCCAGTAACCAC-1	23
AATTGCTCAACTAACT-1	6
AATTGCTCAATCGCAC-1	6
AATTGCTCAGAGGGAG-1	10
AATTGCTCAGCTACGT-1	1
AATTGCTCATAAGGAC-1	10
AATTGGACAAGCTACC-1	1
AATTGGACAAGGCCAA-1	43
AATTGGACACCGTTCC-1	5
AATTGGACACGGTACT-1	19
AATTGGACAGCCGCTA-1	8
AATTGGACATAATCAC-1	4
AATTGGACATCGCTCC-1	13
AATTGGGAGATTGAGG-1	6
AATTGGGAGCGATAGA-1	9
AATTGGGAGGGACTAA-1	12
AATTGGGAGGTCCGTA-1	2
AATTGGGAGTCAATCA-1	4
AATTGTGTCACAAGCT-1	4
AATTGTGTCATGTCAA-1	8
AATTGTGTCCCGCCTA-1	15
AATTGTGTCGACCTGA-1	7
AATTGTGTCGTTACTT-1	5
AATTGTGTCGTTTCCA-1	3
AATTGTGTCTTGCAGG-1	23
AATTTCCTCAAACTCA-1	3
AATTTCCTCAATGAGG-1	8
AATTTCCTCACTCGCT-1	5
AATTTCCTCAGGAAGC-1	4
AATTTCCTCAGGCTAT-1	2
AATTTCCTCCCGCAAA-1	4
AATTTCCTCCCGTTAC-1	3
AATTTCCTCGAGGAAC-1	8
AATTTCCTCGGTTAGT-1	9
AATTTCCTCGTGCTTC-1	5
AATTTCCTCTTAGTCT-1	22
AATTTGCCAACTAACT-1	6
AATTTGCCAAGGGTTG-1	2
AATTTGCCACCAGGTT-1	2
AATTTGCCACGCAACT-1	12
AATTTGCCAGCAACCT-1	5
AATTTGCCAGGAATCG-1	7
AATTTGCCATCACAGC-1	3
AATTTGCCATTATGCG-1	4
AATTTGGTCAAAGGCA-1	3
AATTTGGTCATTTGTC-1	10
AATTTGGTCGCTAGCA-1	4
ACAAACTGTAGCAGCT-1	11
ACAAACTGTGGAAGGC-1	9
ACAAACTGTTAGTTGG-1	8
ACAAACTGTTCACCCA-1	4
ACAAACTGTTCCGGCT-1	0
ACAAACTGTTCCTGAT-1	2
ACAAACTGTTGAGGTC-1	4
ACAAAGGTCAACCAAC-1	4
ACAAAGGTCACTTTAC-1	5
ACAAAGGTCCGTAAAC-1	3
ACAAAGGTCTAATCTC-1	2
ACAAAGGTCTGGTCCT-1	5
ACAAAGGTCTTAGTCT-1	6
ACAACAACAAACCTTG-1	9
ACAACAACAATAGCCC-1	4
ACAACAACACCTAAGC-1	13
ACAACAACAGAAATTG-1	9
ACAACACTCTAAGTGC-1	7
ACAACACTCTGGTCCT-1	17
ACAACACTCTGTGCAG-1	5
ACAACAGAGAAAGGAA-1	1
ACAACAGAGCAAGGTA-1	2
ACAACAGAGCCTTAAA-1	3
ACAACAGAGGGTGAAC-1	6
ACAACAGAGGGTGAGT-1	4
ACAACAGAGTATTGCA-1	8
ACAACATGTCAAGACC-1	8
ACAACATGTGCAATAT-1	14
ACAACATGTGGACATC-1	13
ACAACATGTGTGCACG-1	12
ACAACATGTTACAACG-1	9
ACAACATGTTTAACGG-1	6
ACACAATGTAAAGCGG-1	7
ACACAATGTCATCAAG-1	4
ACACCTTGTCAAACTG-1	7
ACACCTTGTCCTCCAA-1	6
ACACCTTGTGTTTCAC-1	4
ACACCTTGTTCACTGT-1	20
ACACCTTGTTTCAGGA-1	1
ACACGGACAAGGTATA-1	16
ACACGGACAATACTGT-1	5
ACACGGACAATCTCTC-1	4
ACACGGACAGCACGTT-1	4
ACACGGACAGTTTCTC-1	4
ACACGGACATTGCGGT-1	5
ACACTAATCAAGCTTA-1	6
ACACTAATCAGTATTG-1	6
ACACTAATCCTAAGGT-1	0
ACACTAATCCTTGTTG-1	9
ACACTAATCGAGCTAT-1	2
ACACTAATCGTTTCTG-1	2
ACACTAATCTGCAAAC-1	8
ACACTAATCTTGTCCA-1	4
ACACTAGGTAAAGCGG-1	10
ACACTAGGTGAACAAA-1	10
ACACTAGGTTAATCGG-1	10
ACACTAGGTTTATCTG-1	9
ACACTTAAGCCGCAAC-1	7
ACACTTAAGGCTGTCA-1	7
ACACTTAAGGTGAAGC-1	10
ACACTTAAGTAACGGA-1	6
ACACTTGCAAAGCTCC-1	10
ACACTTGCAAGCTTAT-1	4
ACACTTGCAAGGTGGC-1	6
ACACTTGCACCGTTCC-1	12
ACACTTGCACTGACTA-1	11
ACACTTGCAGCACCAT-1	7
ACACTTGCAGCATGGA-1	5
ACACTTGCAGTTATCG-1	8
ACACTTGCATATTGAC-1	5
ACAGCCGGTCCTAACT-1	7
ACAGCGCTCACCATTT-1	8
ACAGCGCTCAGTATTG-1	1
ACAGCGCTCCACCCTG-1	0
ACAGCGCTCCACCTGT-1	5
ACAGCGCTCCAGGGAG-1	6
ACAGCGCTCTAAGGTC-1	11
ACAGCGCTCTAATCAG-1	5
ACAGCGCTCTATCGCC-1	3
ACAGGAATCACTTCAT-1	13
ACAGGAATCATTCATC-1	9
ACAGGAATCCAGGAAA-1	3
ACAGGAATCCATTACT-1	2
ACAGGAATCCTAATTC-1	6
ACAGGAATCGAGCTAT-1	5
ACAGGAATCGGGATTT-1	6
ACAGGAATCTAAGTCA-1	7
ACAGGAATCTACCTCA-1	12
ACAGGAATCTACCTGC-1	28
ACAGGAATCTTGCAGG-1	8
ACAGGATCAAACCTTG-1	5
ACAGGATCACGAATTT-1	5
ACAGGATCAGACAAAC-1	7
ACAGGATCAGGTATTT-1	16
ACAGGATCATAATCAC-1	5
ACAGGATCATGAATAG-1	8
ACAGGATCATGAATCT-1	9
ACAGGATCATTGTCCT-1	18
ACAGGCTGTACCTTAC-1	6
ACAGGCTGTTACTTCA-1	2
ACAGGCTGTTTAAAGC-1	3
ACAGGTAAGCAGGTGG-1	5
ACAGGTAAGCCACAAT-1	2
ACAGGTAAGCGATACT-1	7
ACAGGTAAGCTGTAAC-1	4
ACAGGTAAGGAGCACG-1	1
ACAGGTAAGGCTAAGA-1	9
ACAGGTAAGTCATGCG-1	4
ACAGGTAAGTTAGAGG-1	11
ACAGTATGTCAAAGAA-1	11
ACAGTATGTCCAAGAC-1	4
ACAGTATGTGGAAGGC-1	10
ACAGTATGTTGCGGAT-1	74
ACAGTATGTTTACTTG-1	19
ACATAGCTCAAGTGAG-1	3
ACATAGCTCAGCAAAG-1	8
ACATAGCTCATTGCGG-1	5
ACATAGCTCCATAAGC-1	3
ACATAGCTCCTAATGA-1	7
ACATAGCTCCTTGAGG-1	7
ACATAGCTCGATTTAG-1	4
ACATAGCTCGCTAGCA-1	2
ACATAGCTCTTAGCCC-1	17
ACATAGCTCTTGCAGG-1	4
ACATCAATCATGCTTT-1	10
ACATCAATCCAATTAG-1	5
ACATCAATCCGCAACA-1	6
ACATCAATCCGTTAAA-1	5
ACATCAATCTTAGCGG-1	14
ACATCATCAAATTCGT-1	8
ACATCATCAACAGGTG-1	10
ACATCATCAAGGATTA-1	6
ACATCATCAAGGTAAC-1	2
ACATCATCACTAAGCC-1	10
ACATCATCAGATTCAT-1	3
ACATCATCAGTAGGAT-1	11
ACATCATCATGGCCTG-1	5
ACATTAGTCCGTCCAT-1	9
ACATTAGTCGCATTAA-1	5
ACATTGCAGCTTAGCG-1	16
ACATTGCAGCTTTGGG-1	5
ACATTGCAGGAATAAC-1	5
ACATTGCAGGACCGCT-1	4
ACATTGCAGGGCTAAA-1	5
ACATTGCAGGTCCGTA-1	9
ACCAAACTCAAGCCTG-1	6
ACCAAACTCACTTTAC-1	5
ACCAAACTCAGGCTAT-1	15
ACCAAACTCCGGGACT-1	12
ACCAAACTCGCAGGCT-1	9
ACCAAACTCGCTTCTA-1	10
ACCAAACTCTCCATAT-1	2
ACCAAACTCTTAGCCC-1	4
ACCAAGCGTATCTGGA-1	14
ACCAAGCGTGAGCACT-1	13
ACCAAGCGTGCTAGCG-1	4
ACCAAGCGTGCTTTAC-1	2
ACCAAGCGTTACAACG-1	14
ACCAAGTTCAAATCGC-1	3
ACCAAGTTCAGCAAAG-1	6
ACCAAGTTCATAAGCC-1	1
ACCAAGTTCATAGCCG-1	5
ACCAAGTTCCTTGCAC-1	6
ACCAAGTTCTCGCCTG-1	9
ACCAATATCATTGACA-1	1
ACCAATATCCAACTGG-1	5
ACCAATATCCATAATG-1	3
ACCAATATCGCAACAT-1	5
ACCAATATCTGTTGCC-1	2
ACCACACCAAGCCACT-1	5
ACCACACCAAGGTGGC-1	6
ACCACACCAGCAACCT-1	6
ACCACATAGAAAGCAT-1	31
ACCACATAGGCGGATG-1	5
ACCACATAGGTACCGC-1	12
ACCACATAGGTCGAGG-1	16
ACCACATAGTACCGCA-1	18
ACCACATAGTCACCAG-1	6
ACCAGCTCAAACTCAT-1	3
ACCAGCTCAATGAGGT-1	4
ACCAGCTCAGGTTCAC-1	12
ACCAGCTCAGTCTATG-1	9
ACCAGCTCAGTTTGGC-1	25
ACCAGCTCATCTAGCA-1	4
ACCAGCTCATTGGGAG-1	5
ACCAGGACAAAGCTAA-1	5
ACCAGGACAAGCTTAT-1	3
ACCAGGACAATACTGT-1	4
ACCAGGACACCTCGCT-1	10
ACCAGGACAGGCGAGT-1	11
ACCAGGACATAAGTTC-1	7
ACCAGGACATAATCCG-1	8
ACCAGGACATAGCTGC-1	6
ACCAGGACATCTTGAG-1	7
ACCAGGACATGCTATG-1	6
ACCAGGACATTAAACC-1	13
ACCAGGCTCAAGCGCC-1	2
ACCAGGCTCCTCCTAA-1	8
ACCAGGCTCTAAATCG-1	9
ACCAGGCTCTCGCCCA-1	8
ACCAGGGAGAATCTCA-1	3
ACCAGGGAGCCAGTAT-1	8
ACCAGGGAGGAGGCAT-1	1
ACCAGGGAGGGACGCA-1	4
ACCAGGGAGGGTGGAT-1	7
ACCAGGGAGTAACTCA-1	12
ACCAGGGAGTCAATCA-1	14
ACCAGGGAGTCATTAG-1	6
ACCATAATCACTTTAC-1	4
ACCATAATCCTAAGGT-1	5
ACCATAATCCTCCCTC-1	1
ACCATAATCGTACCGA-1	17
ACCATAATCTCACATT-1	7
ACCATAATCTCCTCAA-1	14
ACCATTAAGAACAAGT-1	10
ACCATTAAGCCATCAG-1	8
ACCATTAAGCTATATG-1	6
ACCATTAAGCTTGCTC-1	5
ACCATTAAGGAACGGT-1	2
ACCATTAAGGAAGCAC-1	2
ACCATTAAGTTTGTCT-1	17
ACCCAACCAAGCGATG-1	13
ACCCAACCACAACAGG-1	3
ACCCAACCACATTGCA-1	1
ACCCAACCAGCACGAA-1	2
ACCCAACCATCCCTCA-1	3
ACCCAACCATGGCCTG-1	6
ACCCAACCATTAAACC-1	11
ACCCAGGGTGAGCGAA-1	13
ACCCAGGGTGGATTCA-1	6
ACCCAGGGTGGGTGAA-1	12
ACCCAGGGTTCGGTAA-1	10
ACCCAGGGTTGCACGG-1	6
ACCCAGGGTTTGGGTA-1	1
ACCCGCTGTGGGTGAA-1	6
ACCCGGTAGCATGCAT-1	8
ACCCGGTAGCCTAATA-1	8
ACCCGGTAGCCTGACA-1	8
ACCCGGTAGGAGCACG-1	11
ACCCGGTAGGGTTAGA-1	6
ACCCGGTAGGTCCAAT-1	5
ACCCGGTAGTAACAGG-1	2
ACCCGGTAGTCCTTTG-1	10
ACCCGTAAGGCACAGG-1	2
ACCCGTAAGGCCGGAA-1	1
ACCCGTAAGGCCTTAG-1	4
ACCCGTAAGTAACCCG-1	8
ACCCGTAAGTAGGCGG-1	4
ACCCGTAAGTGACCTG-1	2
ACCCGTAAGTTCCTCA-1	5
ACCCGTAAGTTGGCCA-1	5
ACCCGTAAGTTTCCTG-1	11
ACCCTCCCAAACAACA-1	6
ACCCTCCCAACAGGAT-1	9
ACCCTCCCAAGGTAAC-1	1
ACCCTCCCACTCGCTC-1	1
ACCCTCCCAGCTCAAC-1	3
ACCCTCCCAGGCATGA-1	4
ACCCTCCCATAAGCAA-1	17
ACCCTCCCATAAGGAC-1	7
ACCCTCCCATCTTGAG-1	11
ACCCTGTTCAAACCGT-1	3
ACCCTGTTCACAGCCA-1	10
ACCCTGTTCAGGCCTA-1	10
ACCCTGTTCATCCTCA-1	5
ACCCTGTTCATGTGGT-1	6
ACCCTGTTCCTTGCGT-1	6
ACCCTGTTCGGCTATG-1	23
ACCCTGTTCTAACCTT-1	6
ACCGAAGCAAACTCAT-1	6
ACCGAAGCAACCCTAA-1	6
ACCGAAGCAAGTCGCT-1	4
ACCGAAGCAAGTGAAC-1	3
ACCGAAGCACTAGCGT-1	10
ACCGAAGCAGTTTACG-1	6
ACCGAAGCATTATGGT-1	7
ACCGAAGCATTGCGGT-1	9
ACCGCAATCAGGCCTA-1	4
ACCGCAATCCAAGTGT-1	4
ACCGCAATCCCTCACG-1	11
ACCGCAATCGATAACC-1	2
ACCGGCTAGCATGACT-1	7
ACCGGCTAGCCGCAGT-1	16
ACCGGCTAGCCTGTGA-1	11
ACCGGCTAGCGCCTAA-1	11
ACCGGCTAGGCTACAT-1	2
ACCGGCTAGGGACCTC-1	9
ACCGGTTCAAACAACA-1	4
ACCGGTTCAAATTGCT-1	1
ACCGGTTCAAGTAAGC-1	10
ACCGGTTCACCTGTAA-1	8
ACCGGTTCAGAAATTG-1	13
ACCGGTTCAGGTTACC-1	8
ACCGGTTCATGTTGCA-1	11
ACCGGTTCATGTTGGC-1	4
ACCTAAATCATGTTTC-1	4
ACCTAAATCCGGCTAA-1	12
ACCTAAATCCTTGAGG-1	16
ACCTAAATCGGTTCCT-1	9
ACCTAAATCGTTAGCG-1	8
ACCTAAATCTTGTCCA-1	13
ACCTAAGGTAGCCTAA-1	4
ACCTAAGGTATTTGGG-1	11
ACCTAAGGTTAGGTTG-1	8
ACCTAAGGTTGAGCCG-1	9
ACCTAAGGTTGGTTCT-1	19
ACCTACCTCATCCTAT-1	26
ACCTACCTCATTAGCA-1	2
ACCTACCTCCTGGTGA-1	4
ACCTACCTCCTTGCGT-1	8
ACCTCACTCAAAGGCA-1	6
ACCTCACTCCCTGGTT-1	1
ACCTCACTCTTTAGGA-1	6
ACCTGGATCAACAAGG-1	11
ACCTGGATCAATGTGC-1	3
ACCTGGATCAATTGGC-1	6
ACCTGGATCACCATTT-1	4
ACCTGGATCCTCCATA-1	5
ACCTGGATCTCACATT-1	4
ACCTGGATCTTTAAGG-1	9
ACCTGGTCAATAGTCT-1	4
ACCTGGTCAATTTAGC-1	9
ACCTGGTCACAATGCC-1	8
ACCTGGTCACTGACTA-1	2
ACCTGGTCATAGTCAT-1	9
ACCTGGTCATCCATCT-1	9
ACCTGGTCATCCCTCA-1	6
ACCTGGTCATCGCTTT-1	7
ACCTGTTGTCACCTAT-1	8
ACCTGTTGTCCAAGAC-1	6
ACCTGTTGTGATCATG-1	5
ACCTTCATCAAGCGCC-1	13
ACCTTCATCAAGGACA-1	2
ACCTTCATCAAGTGTC-1	9
ACCTTCATCACTAGGT-1	1
ACCTTCATCCACCTGT-1	3
ACCTTCATCCTGAGTG-1	11
ACCTTCATCCTGGTCT-1	6
ACCTTCATCTAAATCG-1	4
ACCTTCATCTTAGGGT-1	6
ACCTTCCAGAATGACG-1	7
ACCTTCCAGAGAGGCT-1	10
ACCTTCCAGATAAAGC-1	4
ACCTTCCAGGCGCACT-1	10
ACCTTCCAGGTGAGAC-1	15
ACCTTCCAGTAACAGG-1	7
ACCTTCCAGTTGGGCC-1	5
ACCTTGCTCCCTCAGT-1	3
ACCTTGCTCCGGTATG-1	9
ACCTTGCTCCGGTTAG-1	8
ACCTTGCTCCTAAGGT-1	12
ACCTTGCTCGAGGTGG-1	5
ACCTTGCTCTCAATTC-1	4
ACCTTGCTCTCCTCTT-1	4
ACCTTGTGTAACCTAG-1	6
ACCTTGTGTAGGTTGC-1	6
ACCTTGTGTGAGACTC-1	4
ACGAACAAGACAAAGT-1	1
ACGAACAAGATGGAGC-1	12
ACGAACAAGCATGAAG-1	11
ACGAACAAGGAGGACT-1	8
ACGAACAAGGCTCATG-1	9
ACGAACAAGGCTGTGC-1	4
ACGAACAAGTAACTCA-1	10
ACGAACAAGTCGCAAT-1	6
ACGAACAAGTGACCTG-1	8
ACGAACAAGTTAGGCT-1	1
ACGAAGTCAACTGGGA-1	6
ACGAAGTCACCCACCT-1	7
ACGAAGTCATAAAGCA-1	2
ACGAAGTCATCCCGCT-1	2
ACGAAGTCATTAGCCA-1	8
ACGAATCTCAAGGACA-1	5
ACGAATCTCAATTACG-1	4
ACGAATCTCATTTGCT-1	2
ACGAATCTCCCTGGTT-1	5
ACGAATCTCCTCACTA-1	14
ACGAATCTCGATTTAG-1	6
ACGAATCTCTCAATGA-1	7
ACGAATCTCTTAGGAC-1	11
ACGAATCTCTTGAGGT-1	2
ACGAATCTCTTTGACT-1	14
ACGACAAAGATTCCTT-1	4
ACGACAAAGCCACATG-1	7
ACGACAAAGCCTGTGA-1	16
ACGACAAAGGAACACA-1	4
ACGACAAAGGATTTGC-1	8
ACGACAAAGTAAGTCC-1	5
ACGACAAAGTAGCGGG-1	14
ACGACAAAGTCTTGAA-1	4
ACGACAAAGTGACCTG-1	8
ACGACAAAGTTTCCTG-1	9
ACGACTTAGACAGGTA-1	8
ACGACTTAGCACGTTG-1	6
ACGACTTAGCTGGACC-1	8
ACGACTTAGCTTCTCA-1	11
ACGACTTAGGAGCACG-1	6
ACGACTTAGGGTCCAC-1	5
ACGACTTAGGTCCACA-1	7
ACGACTTAGTAGCGGG-1	4
ACGACTTAGTCATCCC-1	2
ACGACTTAGTCCTGAG-1	2
ACGAGTAAGACAGGCG-1	5
ACGAGTAAGGACCAGG-1	10
ACGAGTAAGGCATGTT-1	3
ACGAGTAAGTAAGTGG-1	8
ACGATTCAGACTCGCA-1	10
ACGATTCAGAGCCGCT-1	4
ACGATTCAGCGTGCGT-1	14
ACGATTCAGCTCCTTA-1	9
ACGATTCAGCTTAGCG-1	2
ACGATTCAGGAAGCTA-1	14
ACGATTCAGGACAATG-1	4
ACGATTCAGGAGCACG-1	5
ACGATTCAGGCAATAG-1	11
ACGATTCAGGCTAATC-1	7
ACGATTCAGTTAGCCG-1	7
ACGATTCAGTTAGCTA-1	6
ACGCAAGCAAGCGAGC-1	4
ACGCAAGCAAGCTAAA-1	16
ACGCAAGCACAGGGAC-1	7
ACGCAAGCACGGTACT-1	4
ACGCAAGCAGCACGTT-1	6
ACGCAAGCAGCGCTTG-1	12
ACGCAAGCAGGCCTTG-1	3
ACGCAAGCAGGTTCAC-1	21
ACGCACGGTAATGGAA-1	1
ACGCACGGTGTCCTGC-1	7
ACGCACGGTTAGGACC-1	7
ACGCACGGTTGGTTAG-1	1
ACGCACGGTTGGTTGA-1	2
ACGCCACAGCATGAAG-1	16
ACGCCACAGGGTGAGT-1	6
ACGCCACAGTAGCCAT-1	28
ACGCCACAGTGCTGTG-1	8
ACGCCACAGTTAGAGG-1	1
ACGCCTAAGACAGGTA-1	11
ACGCCTAAGCATGAAG-1	5
ACGCCTAAGCATGGTT-1	15
ACGCCTAAGCCTTAAA-1	6
ACGCCTAAGGAATAAC-1	11
ACGCCTAAGGATGATG-1	3
ACGCCTAAGGCGCACT-1	3
ACGCCTAAGGCGCATC-1	7
ACGCCTAAGGGTGAGT-1	4
ACGCCTAAGTGAACAG-1	6
ACGCCTTTCAAGCGCC-1	6
ACGCCTTTCCTCATCA-1	8
ACGCCTTTCCTCCCTC-1	3
ACGCCTTTCGGTACGC-1	8
ACGCTTGAGAGAGGAG-1	11
ACGCTTGAGCAGCTAT-1	2
ACGCTTGAGCATTAGC-1	4
ACGCTTGAGGCACAGG-1	1
ACGCTTGAGTAAGTCC-1	3
ACGCTTGAGTGAACAG-1	2
ACGCTTGAGTTAGTTG-1	6
ACGCTTGAGTTTGCGG-1	3
ACGGGAAGTAACAGGG-1	7
ACGGGAAGTAATCGGC-1	5
ACGGGAAGTAATTAGC-1	3
ACGGGAAGTGAATCGC-1	8
ACGGGAAGTTAGGATT-1	3
ACGGGAAGTTAGGTTG-1	3
ACGGTACGTAAACAAG-1	0
ACGGTACGTCGACTCC-1	3
ACGGTACGTCGTAATG-1	2
ACGGTACGTGACATGC-1	15
ACGGTACGTGAGCGAA-1	2
ACGGTACGTGGATTAT-1	5
ACGGTACGTGTGTCCC-1	8
ACGGTACGTTAACACG-1	8
ACGGTACGTTAGGATT-1	12
ACGGTTAGTAGGTTTG-1	8
ACGGTTAGTAGTTACG-1	6
ACGGTTAGTTAACGAT-1	10
ACGGTTTAGAGGAGTC-1	2
ACGGTTTAGGGTGGAT-1	2
ACGGTTTAGTAGAGGC-1	8
ACGGTTTAGTGAGGTA-1	4
ACGGTTTAGTTAGGCT-1	17
ACGTACCCAAAGCTCC-1	5
ACGTACCCAAAGGTAC-1	2
ACGTACCCAAGCTAAA-1	3
ACGTACCCACGTGCTG-1	5
ACGTACCCAGCAGGTA-1	5
ACGTACCCAGCCGCTA-1	14
ACGTACCCAGTTTCTC-1	11
ACGTACCCATCAGTAT-1	6
ACGTACCCATGACTAT-1	11
ACGTACCCATGTTGTG-1	4
ACGTCAAGTACCCACC-1	13
ACGTCAAGTATCTGGA-1	6
ACGTCAAGTGATGAGG-1	8
ACGTCAAGTGCTAGCG-1	6
ACGTCAAGTTCCTCCT-1	6
ACGTCAAGTTGGATAT-1	5
ACGTCAAGTTTGCGAA-1	5
ACGTCCAAGAATCGCT-1	11
ACGTCCAAGAGCCGCT-1	8
ACGTCCAAGCAGCTAT-1	4
ACGTCCAAGGGATGCG-1	6
ACGTCCAAGTTATCCT-1	15
ACGTCCTTCAAGACTC-1	8
ACGTCCTTCAGTTCCC-1	7
ACGTCCTTCATCAGTA-1	3
ACGTCCTTCATGCAAC-1	5
ACGTCCTTCATTCATC-1	5
ACGTCCTTCATTGTTC-1	15
ACGTCCTTCCCAGTAG-1	7
ACGTCCTTCGGTACGC-1	16
ACGTCCTTCTTGAGCG-1	10
ACGTTACAGATACTTG-1	10
ACGTTACAGGCAAGTA-1	2
ACGTTACAGGCATTGT-1	10
ACGTTACAGGTCCGTA-1	7
ACGTTACAGGTGCGGA-1	9
ACGTTACAGTCTTGAA-1	7
ACGTTACAGTGAGCAA-1	3
ACGTTGTAGAATCTCA-1	4
ACGTTGTAGCGCTCAA-1	4
ACGTTGTAGGATCACT-1	6
ACGTTGTAGGCCATCA-1	1
ACGTTGTAGGCTATGT-1	10
ACGTTGTAGGGCTAAA-1	15
ACGTTGTAGTGTGATC-1	2
ACTAAAGCAAGCTTAT-1	8
ACTAAAGCAAGGTGCA-1	1
ACTAAAGCAATTAACC-1	11
ACTAAAGCACTAAATC-1	9
ACTAAAGCAGCCTGCA-1	5
ACTAAAGCATAAACCT-1	11
ACTAAAGCATCCTAGA-1	6
ACTAAAGCATGAATCT-1	9
ACTAACCAGCAACAAG-1	8
ACTAACCAGCTAATTG-1	4
ACTAACCAGGACACTT-1	4
ACTAACGGTAGCTAAT-1	8
ACTAACGGTCTCAGCC-1	42
ACTAACGGTGACATAT-1	10
ACTAACGGTGCTGGTG-1	7
ACTAACGGTTACGCGG-1	4
ACTAACGGTTCGCGCT-1	1
ACTAACGGTTGAGCCG-1	4
ACTAACGGTTGCGTAA-1	5
ACTAACGGTTTGGTTC-1	8
ACTAACTCAATTAGGA-1	1
ACTAACTCAGAGGGAG-1	7
ACTAACTCATGTCAGC-1	16
ACTAACTCATGTTTGG-1	16
ACTAATCCAAGGGTTG-1	5
ACTAATCCAATGCCTA-1	2
ACTAATCCACAAAGCG-1	7
ACTAATCCACCAGCAT-1	4
ACTAATCCAGAACCGA-1	5
ACTAATCCAGAGGCTA-1	2
ACTAATCCAGCAGGTA-1	7
ACTAATCCATCATGGC-1	12
ACTAATCCATGTTTGG-1	3
ACTAATCCATTGACAT-1	7
ACTAGGCGTTACCGGG-1	1
ACTATCCGTAAAGCGG-1	4
ACTATCCGTCATAAGT-1	4
ACTATCCGTTAAGCCA-1	1
ACTATGTCAAACTGTT-1	9
ACTATGTCAAGGAATC-1	4
ACTATGTCAATTTGGT-1	11
ACTATGTCACCTGTAA-1	4
ACTATGTCAGCAACCT-1	4
ACTATGTCAGCTTAAT-1	5
ACTATGTCAGGATGGC-1	9
ACTATGTCAGGTCCTG-1	8
ACTATGTCAGTTAGCC-1	7
ACTATGTCATAGACCC-1	6
ACTCACCTCAATTGGC-1	4
ACTCACCTCAGTATTG-1	8
ACTCACCTCCGGCTAA-1	2
ACTCACCTCCGTTATT-1	4
ACTCACCTCCTCATCA-1	6
ACTCACCTCGCATTAA-1	18
ACTCACCTCGCTCCAT-1	0
ACTCACTGTAGGATCC-1	5
ACTCACTGTAGGTTAT-1	0
ACTCACTGTAGGTTGC-1	56
ACTCACTGTATTACCC-1	5
ACTCACTGTCAAAGGG-1	6
ACTCACTGTGGAAGGC-1	8
ACTCACTGTGTGTCCC-1	2
ACTCACTGTTAGCATG-1	3
ACTCACTGTTAGGCGT-1	1
ACTCACTGTTGAGGTC-1	4
ACTCAGTAGCCTGATG-1	5
ACTCAGTAGCGAGCGA-1	6
ACTCAGTAGCTTAGTA-1	10
ACTCAGTAGGCTAGAA-1	5
ACTCAGTAGTATCGCG-1	3
ACTCCTCAGCCACATG-1	7
ACTCCTCAGGCTGTGC-1	5
ACTCCTCAGTATTGCA-1	9
ACTCCTCAGTCATTAG-1	8
ACTCGCGCAACTCGCG-1	1
ACTCGCGCAAGACTCC-1	2
ACTCGCGCAAGGACCA-1	8
ACTCGCGCAATAACCT-1	3
ACTCGCGCAATAACGA-1	6
ACTCGCGCACCCACAG-1	3
ACTCGCGCAGTTTGTG-1	13
ACTCGCGCATAAGTTC-1	13
ACTCGCGCATCACAGC-1	4
ACTCGCGCATGGCCCA-1	7
ACTCGCGCATTCAGCA-1	1
ACTCGCTTCAAACTCA-1	7
ACTCGCTTCACAGCGC-1	13
ACTCGCTTCCGCATGA-1	5
ACTCGCTTCGTTACTT-1	4
ACTCGCTTCTTGCATT-1	2
ACTGAAACAAAGCGCA-1	10
ACTGAAACACAGAAAC-1	3
ACTGAAACACTGGCTG-1	18
ACTGAAACAGCACGTT-1	6
ACTGAAACAGCCGCTA-1	9
ACTGAAACAGGATGGC-1	4
ACTGAAACATACCCGG-1	5
ACTGAAACATCCAGGT-1	4
ACTGAAACATCGTTCT-1	15
ACTGAAACATGAATCT-1	18
ACTGAAACATGTCAGC-1	9
ACTGAATGTAGCTAAT-1	5
ACTGAATGTATTACCC-1	3
ACTGAATGTTGCTTCG-1	6
ACTTACAAGCCTGATG-1	7
ACTTACAAGGAAGTAT-1	20
ACTTACAAGGTCCAAT-1	7
ACTTACAAGTCACGAT-1	2
ACTTACTTCAAAGGCA-1	4
ACTTACTTCCGCAAAT-1	10
ACTTACTTCCTGGTCT-1	1
ACTTACTTCGAAGCGG-1	13
ACTTACTTCTATGACA-1	14
ACTTACTTCTCGACCT-1	5
ACTTAGGGTATTGCAG-1	2
ACTTAGGGTGATGATT-1	1
ACTTAGGGTGTAACCA-1	14
ACTTAGGGTTACTAGG-1	5
ACTTAGGGTTTCAGGA-1	5
ACTTAGTCAACAGGAT-1	2
ACTTAGTCAATCTCTC-1	9
ACTTAGTCACTAAGTT-1	12
ACTTAGTCAGTAGGAT-1	3
ACTTAGTCATCATGTG-1	10
ACTTAGTCATGGCCTG-1	13
ACTTATCTCAAACTCA-1	8
ACTTATCTCACGCATG-1	8
ACTTATCTCATGCGTG-1	4
ACTTATCTCGAGGAGT-1	6
ACTTATCTCGTTAACA-1	4
ACTTATCTCTGGCATG-1	11
ACTTATCTCTTGAGCG-1	7
ACTTATGAGACAACGA-1	3
ACTTATGAGGCGCATC-1	8
ACTTATGAGTAACTCA-1	8
ACTTATGAGTAAGTGG-1	6
ACTTATGAGTCATTGA-1	5
ACTTATGAGTCGCTAG-1	5
ACTTATGAGTGTTGTA-1	5
ACTTCGCTCATGTGGT-1	7
ACTTCGCTCGGTTACG-1	6
ACTTCGCTCTGGCAAT-1	14
ACTTGAATCAACAAGG-1	10
ACTTGAATCAAGTGAG-1	4
ACTTGAATCATGAGCT-1	6
ACTTGAATCATGCTCC-1	10
ACTTGAATCATTAGGC-1	10
ACTTGAATCCCGAACA-1	8
ACTTGAATCCCTGGAA-1	6
ACTTGAATCGCTAGAT-1	6
ACTTGAATCTCAATAG-1	2
ACTTGAATCTCAATTC-1	3
ACTTGCACAAATGCCC-1	9
ACTTGCACAACCGCCA-1	11
ACTTGCACAACTAGAA-1	7
ACTTGCACAAGCCAGA-1	1
ACTTGCACAATTGAGA-1	3
ACTTGCACACAAAGAC-1	4
ACTTGCACAGAAACGT-1	4
ACTTGCACAGCAAATA-1	7
ACTTGCACAGCATGGA-1	2
ACTTGCACAGCGCTTG-1	4
ACTTGCACAGCTAATT-1	3
ACTTGCACAGGCAAGC-1	6
ACTTGCACAGGCGAGT-1	9
ACTTGCACATAATCAC-1	3
ACTTGCACATGAGCAG-1	17
ACTTGCACATTAGCGC-1	13
ACTTGCACATTGTGGC-1	2
ACTTGTAAGGCCAATT-1	2
ACTTGTAAGGGTTATC-1	8
ACTTGTAAGGTGTCCA-1	9
ACTTGTAAGTCATCCC-1	5
ACTTGTAAGTCATTGA-1	9
ACTTGTAAGTTAGAGG-1	3
ACTTGTAAGTTATTCC-1	9
ACTTGTCGTGAGGTAG-1	6
ACTTGTCGTTAAGGTT-1	3
ACTTGTCGTTTAGCTC-1	6
ACTTGTCGTTTGTCTA-1	2
ACTTTGTTCAATCTCT-1	8
ACTTTGTTCACTCGCT-1	20
ACTTTGTTCATGTGGT-1	6
ACTTTGTTCATGTTTC-1	4
ACTTTGTTCCCATAAA-1	3
ACTTTGTTCCCTCGCA-1	7
ACTTTGTTCGTCAAGT-1	3
AGAAACCCAACAGGAT-1	9
AGAAACCCAAGCGAGC-1	2
AGAAACCCAAGGTACG-1	9
AGAAACCCACAGAACG-1	3
AGAAACCCACCCACCT-1	3
AGAAACCCACTTAACG-1	4
AGAAACCCAGCTTAGC-1	2
AGAAACCCAGGATTAA-1	7
AGAAACCCAGTGAACG-1	18
AGAAACCCATGTCAAT-1	1
AGAAACCCATGTTGGC-1	6
AGAAACTAGAAAGCAT-1	7
AGAAACTAGACAACAG-1	8
AGAAACTAGCAACAAG-1	16
AGAAACTAGCATGAAG-1	15
AGAAACTAGCCTGTGA-1	5
AGAAACTAGCTGCACA-1	5
AGAAACTAGCTTGCTC-1	6
AGAAACTAGGGACGCA-1	5
AGAAACTAGTAACCAC-1	37
AGAAACTAGTCATTGA-1	7
AGAAACTAGTCCTGAG-1	20
AGAAAGGCAATTATGC-1	15
AGAAAGGCACATGCTA-1	12
AGAAAGGCACCTGCTC-1	6
AGAAAGGCAGCAACAG-1	13
AGAAAGGCATAAACCT-1	7
AGAAAGGCATTAAACC-1	3
AGAACAAGTACCCACC-1	6
AGAACAAGTAGCAGCT-1	3
AGAACAAGTAGCTAAT-1	1
AGAACAAGTAGGTGTC-1	6
AGAACAAGTCTTACTA-1	7
AGAACCAAGCAGCTCA-1	13
AGAACCAAGCCTCTCG-1	13
AGAACCAAGGAACGGT-1	5
AGAACCAAGGCTTAAC-1	5
AGAACCAAGTAAACCC-1	3
AGAACCAAGTGAGGGT-1	10
AGAACCAAGTTATCCT-1	4
AGAACCGCAAAGGCCA-1	3
AGAACCGCAATACTGT-1	4
AGAACCGCAATCATGT-1	5
AGAACCGCACATACTG-1	4
AGAACCGCACCTCAGG-1	15
AGAACCGCACCTCGCT-1	4
AGAACCGCACGAACAG-1	5
AGAACCGCACTAGCGT-1	3
AGAACCGCAGGATGGC-1	3
AGAACCGCAGTTATCG-1	3
AGAACCGCATACCCGG-1	7
AGAACCGCATAGCAGG-1	31
AGAACCGCATCACTTC-1	8
AGAACCGCATTGCGGT-1	5
AGAACCGCATTGTCCT-1	9
AGAAGGTGTAATCGGC-1	7
AGAAGGTGTACGATTG-1	10
AGAAGGTGTCGAAGTC-1	2
AGAAGGTGTGCGCAAT-1	2
AGAAGGTGTGTTTGAG-1	10
AGAAGGTGTTTAACGG-1	1
AGAATCGAGAACCTGT-1	19
AGAATCGAGATAACCC-1	6
AGAATCGAGCACAGAA-1	1
AGAATCGAGGACCAGG-1	6
AGAATCGAGGCATTGT-1	9
AGAATCGAGTTTCCGC-1	4
AGAATCTGTAAACAAG-1	10
AGAATCTGTCTTGCTG-1	9
AGAATCTGTGAATCGC-1	6
AGAATCTGTGCAATGC-1	6
AGAATCTGTGGAGCAA-1	2
AGAATCTGTGGGAACA-1	13
AGAATCTGTGGTTAGC-1	4
AGAATCTGTTACCGGG-1	7
AGAATCTGTTGGTGAC-1	3
AGACAATAGCAAGACA-1	7
AGACAATAGCGGTTAT-1	6
AGACAATAGCTCAAAC-1	4
AGACAATAGCTGAGGG-1	11
AGACAATAGGATAAAC-1	11
AGACAATAGGCGGGTA-1	24
AGACAATAGTAAGAAC-1	6
AGACAATAGTATTGTG-1	3
AGACAATAGTTTCCGC-1	9
AGACACGCACAACAGG-1	3
AGACACGCACCTACTT-1	10
AGACACGCAGCATTAT-1	20
AGACACGCAGCCAGTT-1	14
AGACACGCAGTCTAGC-1	1
AGACACGCAGTGAACG-1	11
AGACACGCATAGCGGA-1	32
AGACACGCATGACTAT-1	5
AGACCCGGTATACTGG-1	9
AGACCCGGTATTTGCC-1	10
AGACCCGGTGATCATG-1	2
AGACTATGTCCGTGAG-1	8
AGACTATGTCCTTAGT-1	8
AGAGAAGCAAAGCGCA-1	5
AGAGAAGCAACAGCCT-1	7
AGAGAAGCAAGCTTTG-1	3
AGAGAAGCACTCAACA-1	7
AGAGAAGCAGGCGATA-1	8
AGAGAAGCAGGCTTCG-1	7
AGAGAAGCAGTCTATG-1	5
AGAGAAGCATTCCTCG-1	1
AGAGAGGAGATGGACA-1	4
AGAGAGGAGCACAGAA-1	4
AGAGAGGAGGAACCGG-1	5
AGAGAGGAGGTAACGA-1	7
AGAGAGGAGTTATCTC-1	5
AGAGAGGAGTTTGGGT-1	1
AGAGATTAGAACCTGT-1	6
AGAGATTAGCTAGAAG-1	4
AGAGATTAGGCTAAGA-1	4
AGAGATTAGGCTGGCT-1	5
AGAGATTAGTAGCCAT-1	9
AGAGATTAGTCTCACC-1	5
AGAGGAACAAGCTTAT-1	2
AGAGGAACAAGGACCA-1	4
AGAGGAACAAGGTATA-1	6
AGAGGAACACTGACTA-1	7
AGAGGAACATTGCGAC-1	7
AGAGGATGTAAGCTTG-1	3
AGAGGATGTCACTCGC-1	6
AGAGGATGTTAGGATT-1	4
AGAGGATGTTGTTCAC-1	0
AGATGAAGTACAAAGA-1	18
AGATGAAGTATGGTGC-1	8
AGATGAAGTGCCGCAA-1	1
AGATGAAGTGCTAGCG-1	3
AGATGAAGTTACATCC-1	2
AGATGAAGTTGGTGAC-1	3
AGATGAAGTTTAGCTC-1	6
AGATGCTTCCAAGTGT-1	4
AGATGCTTCCCGTTGT-1	4
AGATGCTTCGCTCACT-1	8
AGATGCTTCTACCTAT-1	8
AGATGCTTCTCACATT-1	4
AGATGCTTCTTAGTGA-1	6
AGCAAATAGAGAAGGG-1	4
AGCAAATAGCACTTGG-1	4
AGCAAATAGCTCATAA-1	3
AGCAAATAGGATCCGC-1	3
AGCAAATAGGTCCAAT-1	6
AGCAAATAGTAAGGGC-1	4
AGCAAATAGTGGCGGA-1	15
AGCAACAAGCAGCTAT-1	3
AGCAACAAGGAACGGT-1	11
AGCAACAAGGAAGCAC-1	11
AGCAACAAGGCGGATG-1	4
AGCAACAAGGTACCGC-1	3
AGCAACAAGGTGAGAC-1	4
AGCAACAAGTAGGATG-1	5
AGCAACAAGTTAGAGG-1	7
AGCAAGGGTAAGCTCA-1	6
AGCAAGGGTCAATGTG-1	6
AGCAAGGGTCTAGCTT-1	5
AGCAAGGGTGCAATAT-1	11
AGCAAGGGTGGAAGGC-1	11
AGCAAGGGTGGAGCAA-1	4
AGCAAGGGTGTAATAC-1	16
AGCAAGGGTTAGTTGG-1	4
AGCAAGGGTTTCCACG-1	15
AGCAATACAAACTGTT-1	9
AGCAATACAACCTAAT-1	8
AGCAATACAATAATCC-1	2
AGCAATACAATTAGCT-1	11
AGCAATACACCACAAC-1	8
AGCAATACAGATAGAC-1	21
AGCAATACATAACGGG-1	8
AGCAATACATAAGGAC-1	4
AGCAATTGTCCTAGTT-1	10
AGCAATTGTCCTTCAG-1	9
AGCAATTGTGAGCAAG-1	8
AGCAATTGTGCTGTAA-1	7
AGCAATTGTTTCAGGA-1	7
AGCAATTGTTTGACCT-1	10
AGCACAGCAACAACAA-1	6
AGCACAGCAACAGCCT-1	7
AGCACAGCACAAACTT-1	1
AGCACAGCACTTGTTC-1	11
AGCACAGCAGCAACCT-1	6
AGCACAGCAGTCTATG-1	6
AGCACTAGTATGGTGC-1	3
AGCACTAGTCATAACG-1	19
AGCACTAGTCTAGCTT-1	18
AGCACTAGTGATGGCT-1	7
AGCACTAGTGCCGCAA-1	7
AGCACTAGTGGGAACA-1	3
AGCACTAGTGTCCTGC-1	9
AGCACTAGTTAAATGC-1	6
AGCACTAGTTTAAAGC-1	3
AGCACTAGTTTCGCCA-1	6
AGCACTTAGCACTAAC-1	0
AGCACTTAGGTCAAAG-1	2
AGCACTTAGTAGGATG-1	7
AGCACTTAGTTAGTGC-1	7
AGCACTTAGTTTAACG-1	5
AGCAGGTAGATGGAGC-1	14
AGCAGGTAGCATGTTA-1	2
AGCAGGTAGCCAAATC-1	3
AGCAGGTAGCCTGTTC-1	5
AGCAGGTAGCTGCACA-1	7
AGCAGGTAGTAACGAG-1	6
AGCAGGTAGTTAGGCT-1	3
AGCATCCCAACTAGAA-1	11
AGCATCCCAATAACCT-1	17
AGCATCCCAATATGGA-1	3
AGCATCCCAATGAAGC-1	14
AGCATCCCACATAGCC-1	7
AGCATCCCACCAACCG-1	11
AGCATCCCACCAGCAT-1	9
AGCATCCCAGGCCATT-1	22
AGCATCCCAGGCGAGT-1	3
AGCATCCCATGTCAGC-1	3
AGCATCCCATTAAACC-1	7
AGCATTTCAACATAAG-1	6
AGCATTTCAACTCGCG-1	2
AGCATTTCAATAATGG-1	8
AGCATTTCAATGAATG-1	4
AGCATTTCAATTTGGT-1	4
AGCATTTCACAATTAC-1	7
AGCATTTCACGAATCC-1	2
AGCATTTCACGGTTTA-1	5
AGCATTTCAGAGGCTA-1	5
AGCATTTCAGCTTAGC-1	11
AGCATTTCATAAAGCA-1	19
AGCATTTCATCGCTCC-1	6
AGCCAGTGTGATGAGG-1	14
AGCCAGTGTGATTACG-1	18
AGCCAGTGTTAACACG-1	10
AGCCAGTGTTAAGGTT-1	8
AGCCAGTGTTACATCC-1	3
AGCCAGTGTTATTGCC-1	9
AGCCAGTGTTCATCTA-1	12
AGCCAGTGTTGTAAAC-1	11
AGCCAGTGTTGTGACA-1	7
AGCCGCTAGCCTAACG-1	5
AGCCGCTAGCGATAAG-1	14
AGCCGCTAGCTTTGTT-1	8
AGCCGCTAGGCTGTGC-1	4
AGCCGCTAGGTTTACA-1	10
AGCCGGTTCACCAATA-1	4
AGCCGGTTCAGCCAAT-1	10
AGCCGGTTCCTGATGG-1	9
AGCCGGTTCGCCTGTT-1	4
AGCCGGTTCGCTATAA-1	1
AGCCGGTTCTCACTCA-1	5
AGCCGGTTCTGGCATG-1	2
AGCCTAAGTCCAAGAC-1	1
AGCCTAAGTCCTTAGT-1	5
AGCCTAAGTCTAACCT-1	3
AGCCTAAGTCTTGCAT-1	7
AGCCTAAGTGCGCATG-1	4
AGCCTAAGTTAAATGC-1	4
AGCCTAAGTTAACACG-1	5
AGCCTAAGTTAAGCTG-1	7
AGCCTAAGTTAATCGG-1	2
AGCCTAAGTTCGGTAA-1	4
AGCCTAAGTTGACTTC-1	16
AGCCTAGTCAGAAACG-1	2
AGCCTAGTCCAGGAAA-1	10
AGCCTAGTCGCTCCAT-1	16
AGCCTAGTCTACTAAG-1	1
AGCCTCCGTAGGTTGC-1	2
AGCCTCCGTTATTGCC-1	4
AGCCTCCGTTCACCCA-1	4
AGCCTGGGTACCGAAC-1	7
AGCCTGGGTGTGAGGA-1	10
AGCCTGGGTTAAGCCA-1	10
AGCCTGGGTTACATCC-1	6
AGCCTGGGTTCACCAT-1	6
AGCCTGGGTTGGGTTA-1	7
AGCGATTTCCAATTAG-1	4
AGCGATTTCCCATAAA-1	10
AGCGATTTCCTCAGCT-1	3
AGCGATTTCCTGGCTT-1	4
AGCGATTTCGCAAACT-1	33
AGCGATTTCGGTCAGC-1	10
AGCGATTTCGTTTCTG-1	5
AGCGATTTCTAGCTTT-1	4
AGCGATTTCTATCGCC-1	6
AGCGATTTCTTGAGCG-1	2
AGCGATTTCTTTGTAC-1	7
AGCGCCTAGACAGGTA-1	6
AGCGCCTAGCACTTGG-1	12
AGCGCCTAGCGCAATT-1	19
AGCGCCTAGCTGAGGG-1	4
AGCGCCTAGGACTAAG-1	4
AGCGCCTAGGCAACAA-1	13
AGCGCCTAGGCCTTAG-1	16
AGCGCCTAGGCTACTG-1	7
AGCGCCTAGTAAGGGC-1	2
AGCGCCTAGTAGCCAT-1	9
AGCGCTCAGAGGAGTC-1	7
AGCGCTCAGCAAACCT-1	5
AGCGCTCAGCACGTTG-1	4
AGCGCTCAGCATTAGC-1	13
AGCGCTCAGCCTGAGC-1	5
AGCGCTCAGCCTGATG-1	1
AGCGCTCAGGACCGCT-1	6
AGCGCTCAGGATAAAC-1	6
AGCGCTCAGGCGAAAC-1	5
AGCGCTCAGGTTACAC-1	3
AGCGCTCAGTTACCGG-1	6
AGCGCTCAGTTTGGTA-1	3
AGCGGACCAACTCGCG-1	9
AGCGGACCAATGCCCG-1	4
AGCGGACCACAATTAC-1	6
AGCGGACCAGCAACCT-1	6
AGCGGACCAGCTCATA-1	3
AGCGGACCATCTTGAG-1	9
AGCGGACCATGAAATG-1	1
AGCGGACCATGAGCAG-1	8
AGCGGATAGATAGACG-1	11
AGCGGATAGCACCACA-1	13
AGCGGATAGCGCAATT-1	10
AGCGGATAGGAGGCAT-1	5
AGCGGATAGGCTACTG-1	8
AGCGGATAGTTGTCAA-1	9
AGCGTGCTCACGCATG-1	2
AGCGTGCTCATCGTTT-1	12
AGCGTGCTCATGAAGG-1	12
AGCGTGCTCGGGACTC-1	14
AGCGTGCTCGGTCAGC-1	4
AGCGTGCTCGGTCATG-1	18
AGCGTGCTCTCACATT-1	5
AGCGTGCTCTGCAAGT-1	7
AGCTAAACAACAGCCT-1	6
AGCTAAACACAAAGCG-1	7
AGCTAAACAGTAAGTA-1	6
AGCTAACTCATGCATA-1	4
AGCTAACTCATGCGTG-1	12
AGCTAACTCCTAATGA-1	5
AGCTAACTCCTCAGTC-1	6
AGCTAACTCGCCTGTT-1	4
AGCTAACTCGGCCAGT-1	6
AGCTAACTCGGGACTC-1	8
AGCTAACTCTTGATGA-1	18
AGCTACGTCGAAGTGA-1	20
AGCTACGTCGGTCAGC-1	12
AGCTACGTCTGTAAGC-1	5
AGCTACTAGACACTTA-1	11
AGCTACTAGAGAGGAG-1	25
AGCTACTAGCACAGGG-1	15
AGCTACTAGGATTGAG-1	12
AGCTACTAGGTCCTGA-1	3
AGCTAGTTCATGACCG-1	8
AGCTAGTTCATTGACA-1	13
AGCTAGTTCCACCTGT-1	5
AGCTAGTTCCTCACTA-1	5
AGCTAGTTCGCGCTAA-1	3
AGCTATATCAAGCGCC-1	9
AGCTATATCACAGACT-1	5
AGCTATATCACTAGGT-1	8
AGCTATATCAGGGCCT-1	12
AGCTATATCGCAAACT-1	6
AGCTATATCGTTATCT-1	8
AGCTATATCTAATCAG-1	11
AGCTCATAGCAGGCCT-1	10
AGCTCATAGCGAAGTA-1	5
AGCTCATAGGATAAAC-1	8
AGCTCATAGGATGATG-1	3
AGCTCATAGGCAATAG-1	3
AGCTCATAGGTAACGA-1	6
AGCTCATAGTCATTTC-1	7
AGCTCATAGTCTATGA-1	3
AGCTGCTCAAACTAAG-1	4
AGCTGCTCAAACTCAT-1	5
AGCTGCTCACGGTACT-1	11
AGCTGCTCACGTTACA-1	8
AGCTGCTCAGCTTACA-1	18
AGCTGCTCAGGATGGC-1	9
AGCTGCTCATAGCGGA-1	3
AGCTTAATCAGGAAGC-1	10
AGCTTAATCATGGTGT-1	3
AGCTTAATCATTACTC-1	11
AGCTTAATCCGGTTAG-1	7
AGCTTAATCCTAATTC-1	11
AGCTTAATCGCTATGG-1	8
AGCTTAATCGGTTACG-1	6
AGCTTAATCGTGCTTC-1	14
AGCTTAATCTCCATGC-1	10
AGCTTAATCTCCTCAA-1	4
AGCTTAATCTGCAACG-1	6
AGCTTAATCTGGTCCT-1	12
AGCTTAATCTTGGACG-1	3
AGCTTCCTCATTGCAA-1	4
AGCTTCCTCCGTGACA-1	3
AGCTTCCTCGCTCCAT-1	6
AGCTTCCTCTGTAAGC-1	5
AGCTTCCTCTTGAGGT-1	9
AGCTTCCTCTTGTTCG-1	6
AGCTTGGTCAAGCTTA-1	4
AGCTTGGTCCATCAGG-1	8
AGCTTGGTCCTTAGGG-1	2
AGCTTGGTCGAAGTGA-1	1
AGCTTGGTCTTACTCG-1	1
AGCTTTAAGAGGAAGG-1	5
AGCTTTAAGCACGTTG-1	7
AGCTTTAAGGAGTCGG-1	15
AGCTTTAAGGGTCTAT-1	5
AGCTTTAAGGTTTGCG-1	4
AGCTTTAAGTAGAGGC-1	4
AGCTTTAAGTCACTCC-1	1
AGGAAACGTAAGCTTG-1	3
AGGAAACGTAAGGTTT-1	3
AGGAAACGTGAAGCCT-1	3
AGGAAACGTGCTCCGT-1	7
AGGAAACGTTATGTGG-1	3
AGGAACCAGATTCCTT-1	8
AGGAACCAGCAAGGTA-1	2
AGGAACCAGGACCTCA-1	12
AGGAACCAGGAGGACT-1	6
AGGAACCAGTAGCGCC-1	9
AGGAACCAGTCTATGA-1	6
AGGAACGGTACTTAGG-1	4
AGGAACGGTACTTCAC-1	7
AGGAACGGTCATCATC-1	5
AGGAACGGTCCTTTAA-1	19
AGGAACGGTGGTGAGA-1	3
AGGAACGGTGTTTGAG-1	5
AGGAACGGTTAAGCTG-1	22
AGGAACGGTTGTGACA-1	6
AGGAACGGTTTGCTGT-1	10
[truncated: 11,094 more rows]

## Sheet: 2B
droplet	RPL11	truth
AAACAGCCAAATTGCT-1	31	triplet
AAACAGCCATCAGCAC-1	3	singlet
AAACAGCCATGTCAAT-1	3	singlet
AAACATGCAACCCTCC-1	9	singlet
AAACATGCAAGGTCCT-1	0	singlet
AAACATGCAATATGGA-1	8	singlet
AAACATGCACAGCCAT-1	24	doublet
AAACATGCACGAATTT-1	5	singlet
AAACATGCAGATTCAT-1	12	doublet
AAACATGCAGTCTAGC-1	3	singlet
AAACATGCATATAACC-1	5	singlet
AAACATGCATTATGAC-1	7	triplet
AAACCAACAGACAAAC-1	3	singlet
AAACCAACAGCAAGGC-1	9	triplet
AAACCAACAGCATGAG-1	6	singlet
AAACCAACAGCTAACC-1	18	singlet
AAACCAACAGGCTGTT-1	11	doublet
AAACCAACATACTCCT-1	5	doublet
AAACCAACATCCGTAA-1	3	singlet
AAACCGAAGCATGTTA-1	4	singlet
AAACCGAAGCCAGGTC-1	5	singlet
AAACCGAAGCGGATAA-1	8	singlet
AAACCGAAGGACGTAA-1	5	singlet
AAACCGAAGGTAGCTT-1	10	singlet
AAACCGCGTAGCCATA-1	7	singlet
AAACCGCGTAGGTGTC-1	17	singlet
AAACCGCGTATGGTGC-1	4	singlet
AAACCGCGTGCAATAT-1	16	singlet
AAACCGCGTGGTTAGC-1	6	singlet
AAACCGCGTTGAATCG-1	19	triplet
AAACCGCGTTGCGCGA-1	4	singlet
AAACCGCGTTGGCGTG-1	6	singlet
AAACCGGCAAGCTTAT-1	8	singlet
AAACCGGCAAGGTGCA-1	12	singlet
AAACCGGCAAGTCGCT-1	6	singlet
AAACCGGCAAGTGTCC-1	3	singlet
AAACCGGCACATAACT-1	4	singlet
AAACCGGCACTTGTTC-1	1	singlet
AAACCGGCATGGCCCA-1	4	singlet
AAACGCGCAAACCCTA-1	19	singlet
AAACGCGCAACGTGCT-1	7	singlet
AAACGCGCAAGTCGCT-1	10	singlet
AAACGCGCACCTACTT-1	6	singlet
AAACGCGCACGTAAGG-1	4	singlet
AAACGCGCAGTGAACG-1	11	doublet
AAACGCGCAGTTTACG-1	4	singlet
AAACGCGCATCATGGC-1	8	singlet
AAACGCGCATTAAGCT-1	6	singlet
AAACGGATCATTGCGG-1	6	singlet
AAACGGATCCAAATCA-1	12	doublet
AAACGGATCCTAGTCC-1	5	singlet
AAACGGATCCTCATCA-1	3	singlet
AAACGGATCCTTCAAT-1	9	singlet
AAACGGATCGGTTTCC-1	4	singlet
AAACGGATCTAGCTTT-1	14	triplet
AAACGTACAATCCTGA-1	9	singlet
AAACGTACACCTAAGC-1	9	singlet
AAACGTACACCTCAGG-1	2	singlet
AAACGTACACCTGCTC-1	4	singlet
AAACGTACACGGTACT-1	3	singlet
AAACGTACACTTAACG-1	5	doublet
AAACGTACAGAAATTG-1	10	singlet
AAACGTACAGAGGCTA-1	4	singlet
AAACGTACAGATTCAT-1	4	singlet
AAACGTACAGCCAGAA-1	12	triplet
AAACGTACAGGAACTG-1	9	doublet
AAACGTACAGGCTGTT-1	5	singlet
AAAGCAAGTAAGCTTG-1	1	doublet
AAAGCAAGTACCGTTT-1	10	doublet
AAAGCAAGTAGGATCC-1	11	singlet
AAAGCAAGTGAGCACT-1	5	singlet
AAAGCAAGTGTGCAAC-1	5	singlet
AAAGCAAGTTCACCAT-1	3	singlet
AAAGCAAGTTCATCTA-1	2	singlet
AAAGCAAGTTCCAGGG-1	8	singlet
AAAGCAAGTTCCGCAC-1	8	singlet
AAAGCACCAATGAAGC-1	5	singlet
AAAGCACCACCACAAC-1	4	singlet
AAAGCACCACGAATTT-1	8	singlet
AAAGCACCAGAGAGCC-1	4	singlet
AAAGCCCGTCAGGCCA-1	7	singlet
AAAGCCCGTCATCATC-1	9	singlet
AAAGCCCGTGTTTGAG-1	6	singlet
AAAGCCCGTTAGTGAT-1	6	singlet
AAAGCCCGTTGGTGAC-1	3	singlet
AAAGCCCGTTGTAACG-1	3	doublet
AAAGCCCGTTTAACCC-1	4	singlet
AAAGCCGCAAACATAG-1	5	singlet
AAAGCCGCAAGATTCT-1	5	singlet
AAAGCCGCAATTAGGA-1	4	singlet
AAAGCCGCAATTATGC-1	4	singlet
AAAGCCGCACAAACTT-1	5	singlet
AAAGCCGCACAGCCTG-1	2	singlet
AAAGCCGCACTCAACA-1	20	triplet
AAAGCCGCACTGGCCA-1	7	singlet
AAAGCCGCAGCCTTGG-1	6	singlet
AAAGCCGCAGGACCAA-1	9	singlet
AAAGCGGGTCAAGTAT-1	9	singlet
AAAGCGGGTGATTACG-1	5	singlet
AAAGCGGGTGGATTGC-1	3	doublet
AAAGCGGGTGGTTCTT-1	11	singlet
AAAGCGGGTTTCCACG-1	3	doublet
AAAGCTTGTGAAGCCT-1	11	singlet
AAAGCTTGTGACATGC-1	5	singlet
AAAGCTTGTGAGCACT-1	12	triplet
AAAGCTTGTGGAGCAA-1	7	singlet
AAAGCTTGTGTTAAAC-1	26	triplet
AAAGCTTGTTAAGGCC-1	5	singlet
AAAGCTTGTTATCCGT-1	10	singlet
AAAGCTTGTTTCGCGC-1	9	doublet
AAAGGACGTCAAGTGC-1	14	doublet
AAAGGACGTCATTACC-1	10	doublet
AAAGGACGTCCGGTTC-1	6	singlet
AAAGGACGTGAGCGAA-1	3	singlet
AAAGGACGTGTTTGCT-1	10	singlet
AAAGGACGTTGAGGTC-1	2	singlet
AAAGGACGTTTAGCTC-1	4	singlet
AAAGGAGCAAGGAATC-1	2	singlet
AAAGGAGCAAGGTGGC-1	3	singlet
AAAGGAGCAATCGCAC-1	11	singlet
AAAGGAGCACATAACT-1	10	doublet
AAAGGAGCACCTAAGC-1	9	singlet
AAAGGAGCACCTGGTG-1	5	singlet
AAAGGAGCAGCATGTC-1	8	singlet
AAAGGAGCAGCCAGAA-1	4	singlet
AAAGGAGCATACCCGG-1	5	singlet
AAAGGAGCATTTAAGC-1	30	triplet
AAAGGCTCAAGCGATG-1	8	singlet
AAAGGCTCAAGTGTCC-1	4	singlet
AAAGGCTCAATAATCC-1	7	singlet
AAAGGCTCAATCTCTC-1	8	singlet
AAAGGCTCACAACAGG-1	10	singlet
AAAGGCTCACAGGATG-1	4	singlet
AAAGGCTCACCTCGCT-1	4	doublet
AAAGGCTCACGTAATT-1	2	singlet
AAAGGCTCACGTTACA-1	9	singlet
AAAGGCTCAGATTCAT-1	9	singlet
AAAGGCTCATAAACCT-1	8	singlet
AAAGGCTCATGAAGTA-1	6	singlet
AAAGGTTAGACTTACA-1	9	singlet
AAAGGTTAGCATGGTT-1	3	singlet
AAAGGTTAGCCACATG-1	14	singlet
AAAGGTTAGCCTCTCG-1	6	singlet
AAAGGTTAGGAACCAA-1	15	doublet
AAAGGTTAGGACCGCT-1	15	singlet
AAAGGTTAGGCTGGCT-1	18	doublet
AAAGGTTAGGGCCATC-1	4	singlet
AAAGGTTAGTAGCTTA-1	9	triplet
AAAGGTTAGTTCCCAC-1	11	singlet
AAATCCGGTCCTCCAA-1	9	singlet
AAATCCGGTGCAATGC-1	5	singlet
AAATCCGGTGTGCAAC-1	2	singlet
AAATCCGGTGTTGCAA-1	7	doublet
AAATCCGGTTAGGATT-1	8	singlet
AAATCCGGTTCCTGTG-1	10	triplet
AAATGCCTCAACAAGG-1	7	triplet
AAATGCCTCAATCTAG-1	5	singlet
AAATGCCTCACTAGGT-1	7	singlet
AAATGCCTCAGGCTAT-1	24	doublet
AAATGCCTCCACCTGT-1	5	doublet
AAATGCCTCGAAGTAG-1	8	doublet
AAATGCCTCGACCTGA-1	3	singlet
AAATGCCTCGCAATCG-1	13	singlet
AAATGCCTCGCTTGCT-1	3	singlet
AAATGCCTCGGTTACG-1	4	singlet
AAATGCCTCTAGCGTG-1	1	singlet
AACAAAGGTAAGGTTT-1	14	doublet
AACAAAGGTCACCAAA-1	3	doublet
AACAAAGGTCCTGATT-1	15	singlet
AACAAAGGTTACAACG-1	5	singlet
AACAAAGGTTACCTGT-1	1	singlet
AACAAAGGTTCACCAT-1	9	singlet
AACAAAGGTTGGTTCT-1	1	singlet
AACAAAGGTTTAGCGA-1	9	doublet
AACAAAGGTTTGAGCA-1	5	singlet
AACAAGCCAAAGCGCA-1	11	singlet
AACAAGCCAAGGATTA-1	10	singlet
AACAAGCCACAATGCC-1	4	singlet
AACAAGCCACCGTTCC-1	8	singlet
AACAAGCCACTCGCTC-1	12	doublet
AACAAGCCATATTGAC-1	6	singlet
AACAAGCCATTGTGCA-1	7	doublet
AACAGATAGCACAGAA-1	8	doublet
AACAGATAGCAGCTAT-1	9	doublet
AACAGATAGCCATCAG-1	2	singlet
AACAGATAGCCTGTGA-1	16	triplet
AACAGATAGGAGTCTT-1	7	singlet
AACAGATAGGTCCAAT-1	6	triplet
AACAGATAGGTCCACA-1	4	singlet
AACAGATAGTAACGAG-1	3	singlet
AACAGATAGTAACGGA-1	5	doublet
AACAGATAGTATTGTG-1	4	singlet
AACAGATAGTCACGAT-1	5	doublet
AACAGCAAGAACCTAC-1	5	singlet
AACAGCAAGAATCGCT-1	12	singlet
AACAGCAAGCAGGTTT-1	7	singlet
AACAGCAAGCATGAAG-1	7	singlet
AACAGCAAGCATTATG-1	11	singlet
AACAGCAAGCTCAATA-1	3	singlet
AACAGCAAGGAGGTTA-1	4	singlet
AACAGCAAGGATTGCT-1	7	singlet
AACAGCAAGGCGTAAA-1	8	singlet
AACAGCAAGGTCCACA-1	5	singlet
AACAGCAAGTGTTGCG-1	1	singlet
AACAGGATCACGAATC-1	10	singlet
AACAGGATCTAAGGAG-1	5	doublet
AACAGGATCTTGTTCG-1	6	singlet
AACATAGCAACTCGCG-1	3	singlet
AACATAGCAATGAGGT-1	3	singlet
AACATAGCACCTGCTC-1	12	singlet
AACATAGCAGGCCAAA-1	4	singlet
AACATAGCATGGCCCA-1	3	doublet
AACATCATCAATGTCA-1	2	singlet
AACATCATCACAAGCT-1	1	singlet
AACATCATCCAGCACA-1	15	doublet
AACATCATCGCTAAGT-1	8	singlet
AACATCATCGGTTCCT-1	7	singlet
AACATCATCGTTACTT-1	7	singlet
AACATCATCTCGCCCA-1	4	singlet
AACATCATCTTAGTGA-1	3	singlet
AACATTGTCAGTGAAG-1	3	doublet
AACATTGTCCGCCTCA-1	8	singlet
AACATTGTCCTAGTCC-1	11	singlet
AACATTGTCCTCCATA-1	3	singlet
AACATTGTCCTTCGTA-1	8	singlet
AACATTGTCGGTTTGG-1	7	singlet
AACATTGTCTTGATGA-1	6	singlet
AACCCGCAGAACCTAC-1	10	singlet
AACCCGCAGCACTAAC-1	4	doublet
AACCCGCAGCAGGCCT-1	18	triplet
AACCCGCAGCCTGTGA-1	5	singlet
AACCCGCAGGAAGTAT-1	8	singlet
AACCCGCAGTGAGCAA-1	11	singlet
AACCCGCAGTTGTCAA-1	20	doublet
AACCGCTCAAAGCGGC-1	6	singlet
AACCGCTCAACACTTG-1	5	singlet
AACCGCTCACCTCACC-1	18	triplet
AACCGCTCAGAGAGCC-1	8	singlet
AACCGCTCATAGACTT-1	14	doublet
AACCGCTCATGAAGTA-1	9	singlet
AACCGGCTCAGGAACA-1	10	singlet
AACCGGCTCATCCTCA-1	2	singlet
AACCGGCTCCACCTGT-1	4	singlet
AACCGGCTCCATTACT-1	9	singlet
AACCGGCTCGAAGCGG-1	10	singlet
AACCGGCTCGCATTAA-1	7	singlet
AACCGGCTCGCGCTAA-1	10	singlet
AACCGGCTCGTAACGT-1	13	doublet
AACCGGCTCTCACTAT-1	6	singlet
AACCGGCTCTGGCATG-1	5	singlet
AACCGGCTCTGTAATG-1	13	singlet
AACCTAATCAACCAAC-1	4	singlet
AACCTAATCAATCTAG-1	5	triplet
AACCTAATCACTTTAC-1	3	singlet
AACCTAATCCATAATG-1	2	singlet
AACCTAATCGGGATTT-1	45	singlet
AACCTAATCTCAATGA-1	19	singlet
AACCTAATCTTAGTCT-1	7	singlet
AACCTCACACAGAAAC-1	7	singlet
AACCTCACAGCATGGA-1	12	triplet
AACCTCACATGCATAT-1	8	singlet
AACCTCACATTCCTCG-1	10	singlet
AACCTCCTCAATTACG-1	7	singlet
AACCTCCTCACAGCCA-1	8	singlet
AACCTCCTCACAGGAA-1	6	singlet
AACCTCCTCATTGCGG-1	13	singlet
AACCTCCTCCACCTTA-1	12	singlet
AACCTCCTCCCGCAAA-1	4	singlet
AACCTCCTCCGGAACC-1	14	singlet
AACCTCCTCCTCGATC-1	5	singlet
AACCTCCTCCTTGCAC-1	4	singlet
AACCTCCTCGTTTCGC-1	9	doublet
AACCTTAAGCGCAATT-1	10	singlet
AACCTTAAGCTGGAAA-1	17	doublet
AACCTTAAGCTGTACG-1	14	singlet
AACCTTAAGGGACTAA-1	5	singlet
AACCTTAAGGGCTTTG-1	3	singlet
AACCTTAAGGTATTGC-1	5	doublet
AACCTTAAGTCAATCA-1	15	doublet
AACCTTGCAAAGGCCA-1	7	singlet
AACCTTGCAACAACAA-1	6	singlet
AACCTTGCAATAACCT-1	19	doublet
AACCTTGCACACTAAT-1	9	singlet
AACCTTGCACAGACTC-1	4	singlet
AACCTTGCACCTGTAA-1	4	singlet
AACCTTGCACTAAGCC-1	19	singlet
AACCTTGCAGCACCAT-1	9	triplet
AACCTTGCAGCTTAGC-1	14	triplet
AACCTTGCAGTAGGTG-1	1	singlet
AACCTTGCATAATCGT-1	14	triplet
AACCTTGCATCTAGCA-1	3	singlet
AACGACAAGCGGGCAA-1	10	singlet
AACGACAAGGGACCTC-1	7	singlet
AACGACAAGGGATTAG-1	12	doublet
AACGACAAGGTGTCCA-1	7	singlet
AACGACAAGTGAGGGT-1	3	singlet
AACGACAAGTTAGAGG-1	3	singlet
AACGACAAGTTGCCTC-1	7	singlet
AACGCCCAGCATTTCT-1	7	singlet
AACGCCCAGCTGTAAC-1	3	singlet
AACGCCCAGCTTGCTC-1	12	singlet
AACGCCCAGGCTATGT-1	10	singlet
AACGCCCAGGCTGTCA-1	5	singlet
AACGCCCAGGGACCTC-1	5	singlet
AACGCCCAGTTTCCTG-1	4	singlet
AACGCCCAGTTTGGTA-1	11	triplet
AACGCTAGTGAGCAAG-1	4	singlet
AACGGTAAGACAACGA-1	7	singlet
AACGGTAAGAGGAGTC-1	13	triplet
AACGGTAAGGCGCTAC-1	5	doublet
AACGGTAAGGCTATGT-1	13	triplet
AACGGTAAGTAGGATG-1	2	singlet
AACGGTAAGTCCTTTG-1	16	triplet
AACTACTCAATTGAGA-1	4	doublet
AACTACTCAATTTAGC-1	3	singlet
AACTACTCACAGGAAT-1	0	singlet
AACTACTCACCTGCCT-1	4	singlet
AACTACTCACTAGCGT-1	6	doublet
AACTACTCAGCCTAAC-1	7	singlet
AACTACTCATATAACC-1	4	singlet
AACTACTCATGGCCCA-1	8	doublet
AACTAGCTCAGGGCCT-1	6	singlet
AACTAGCTCATGGCCA-1	9	singlet
AACTAGCTCTGTAATG-1	10	doublet
AACTAGCTCTTTAAGG-1	3	singlet
AACTAGTGTCGCAATA-1	1	singlet
AACTAGTGTCTAACAG-1	6	singlet
AACTAGTGTGTAACCA-1	10	singlet
AACTAGTGTTAAGTGT-1	5	singlet
AACTAGTGTTGCATCT-1	4	doublet
AACTAGTGTTGCGCGA-1	7	singlet
AACTCACAGAACCTAC-1	2	singlet
AACTCACAGCTCCTAC-1	7	singlet
AACTCACAGGCTGTCA-1	2	singlet
AACTCACAGGTCGAGG-1	10	singlet
AACTCACAGGTGCTGC-1	3	singlet
AACTGTTCAAAGCGCA-1	3	singlet
AACTGTTCAACTGGCT-1	5	doublet
AACTGTTCAATCATGT-1	10	singlet
AACTGTTCACCGTTCC-1	5	singlet
AACTGTTCACTATGGC-1	6	singlet
AACTGTTCACTGGCCA-1	6	singlet
AACTGTTCAGAGAGCC-1	6	singlet
AACTGTTCAGCCTGCA-1	12	triplet
AACTGTTCAGCTCATA-1	3	singlet
AACTGTTCAGGCTTGT-1	7	singlet
AACTGTTCATAGCAGG-1	19	doublet
AACTGTTCATGTCGCG-1	9	doublet
AACTTAGTCCACCTGT-1	2	singlet
AACTTAGTCCCGTTGT-1	8	singlet
AACTTAGTCCCTCACG-1	8	singlet
AACTTAGTCCTACCTA-1	3	singlet
AACTTAGTCCTCCCTC-1	6	singlet
AACTTAGTCGCGACAC-1	11	doublet
AAGAACAGTAATCGGC-1	6	singlet
AAGAACAGTAGGTGTC-1	9	singlet
AAGAACAGTCCGCTGT-1	5	singlet
AAGAACAGTCCTGATT-1	2	singlet
AAGAACAGTCGCAATA-1	6	singlet
AAGAACAGTCTTTGAC-1	9	singlet
AAGAACAGTGTCACGG-1	5	singlet
AAGAACAGTGTTTGTC-1	2	singlet
AAGAACAGTTCACCCA-1	7	singlet
AAGAACAGTTTAGCGA-1	3	singlet
AAGAACAGTTTATCGC-1	12	singlet
AAGAATCAGAGCCGCT-1	7	singlet
AAGAATCAGAGGATAT-1	11	doublet
AAGAATCAGCATTTCT-1	10	singlet
AAGAATCAGGACCAGG-1	16	doublet
AAGAATCAGGAGGACT-1	4	singlet
AAGAATCAGGCAGGTG-1	13	doublet
AAGAATCAGTGCTGTG-1	6	triplet
AAGACAAGTATGGTGC-1	3	singlet
AAGACAAGTCATTGAG-1	6	singlet
AAGACAAGTGAGGTGA-1	4	singlet
AAGACAAGTGTGCAAC-1	13	doublet
AAGACAAGTGTGTCCC-1	5	singlet
AAGACAAGTTACTAGG-1	4	singlet
AAGACAAGTTATCCTA-1	6	singlet
AAGACAAGTTTAACGG-1	6	singlet
AAGACAAGTTTACCGT-1	4	singlet
AAGACATAGAATCGCT-1	9	singlet
AAGACATAGAGAGGAG-1	3	singlet
AAGACATAGCACGATT-1	7	singlet
AAGACATAGGAGTCTT-1	10	singlet
AAGACATAGGCTAATC-1	4	singlet
AAGACATAGGTTAGAG-1	1	singlet
AAGACATAGTAGCTTA-1	2	singlet
AAGACATAGTCGCAAT-1	9	doublet
AAGACATAGTTAACCA-1	8	doublet
AAGACCAAGAAACTGG-1	5	singlet
AAGACCAAGACACCGC-1	7	singlet
AAGACCAAGACACTTA-1	19	triplet
AAGACCAAGCACAGCC-1	3	singlet
AAGACCAAGCACAGGG-1	4	singlet
AAGACCAAGCCAGGTC-1	7	singlet
AAGACCAAGCGCTAAT-1	10	singlet
AAGACCAAGCTAGAAG-1	11	singlet
AAGACCAAGGAAACTG-1	8	singlet
AAGACCAAGGATCCGC-1	3	singlet
AAGACCAAGGGTTAGA-1	4	singlet
AAGACCAAGTATTGCA-1	3	singlet
AAGCAAGTCATAAGCC-1	25	singlet
AAGCAAGTCATGTGGT-1	1	singlet
AAGCATGAGCAGCTCA-1	5	doublet
AAGCATGAGGTCCAAT-1	5	singlet
AAGCATGAGTAAGAAC-1	5	singlet
AAGCATGAGTCAATCA-1	5	singlet
AAGCCACGTACCGGAT-1	7	singlet
AAGCCACGTAGCTGGT-1	5	singlet
AAGCCACGTCAAACTG-1	9	singlet
AAGCCACGTCACAGAC-1	12	triplet
AAGCCACGTGAACAAA-1	6	singlet
AAGCCACGTGAGACTC-1	13	doublet
AAGCCACGTGTCCTGC-1	6	singlet
AAGCCACGTTCATTTG-1	12	singlet
AAGCCACGTTGTCCAT-1	34	triplet
AAGCCACGTTTAACGG-1	5	singlet
AAGCCACGTTTGAGCA-1	4	singlet
AAGCCACGTTTGGTTC-1	2	singlet
AAGCCTCCAAGGTCGA-1	15	singlet
AAGCCTCCAATATGGA-1	2	singlet
AAGCCTCCACAATGTT-1	1	singlet
AAGCCTCCAGCAATAA-1	10	triplet
AAGCCTCCAGGCAAGC-1	23	triplet
AAGCCTCCATACCCGG-1	2	singlet
AAGCCTCCATCCCTCA-1	18	singlet
AAGCCTCCATTAGCGC-1	9	singlet
AAGCCTGTCAAGTGAG-1	9	doublet
AAGCCTGTCCCTGATC-1	2	singlet
AAGCCTGTCCGGAACC-1	4	doublet
AAGCCTGTCGCTATAA-1	5	singlet
AAGCCTGTCGGGACCT-1	5	singlet
AAGCCTGTCGTTTCTG-1	6	triplet
AAGCCTGTCTAACCTT-1	5	singlet
AAGCCTTAGAACCTGT-1	6	singlet
AAGCCTTAGCCGCTAA-1	5	singlet
AAGCCTTAGGAGCATA-1	4	singlet
AAGCGAATCAATAGCC-1	7	singlet
AAGCGAATCACTAATG-1	8	doublet
AAGCGAATCCAGGAAA-1	6	singlet
AAGCGAATCCCGTTAC-1	9	singlet
AAGCGAATCTTGAGGT-1	6	singlet
AAGCGAATCTTTAGGA-1	22	triplet
AAGCGAGGTCAAGTAT-1	3	singlet
AAGCGAGGTCTTTGAC-1	7	doublet
AAGCGAGGTGCGCATG-1	5	singlet
AAGCGAGGTGGGAACA-1	4	singlet
AAGCGAGGTGGTTAGC-1	6	triplet
AAGCGAGGTGTGAGAG-1	5	singlet
AAGCGAGGTTACTAGG-1	6	singlet
AAGCGAGGTTAGCAGC-1	3	singlet
AAGCGAGGTTTCCACG-1	8	singlet
AAGCGCTGTAATAACC-1	15	triplet
AAGCGCTGTGCAATAT-1	7	singlet
AAGCGCTGTGCACGCA-1	2	singlet
AAGCGCTGTGGATTCA-1	6	singlet
AAGCGCTGTGTGTCCC-1	9	doublet
AAGCGCTGTTCCTGAT-1	6	singlet
AAGCGCTGTTGAAGCC-1	31	triplet
AAGCGCTGTTTACGTC-1	15	singlet
AAGCGCTGTTTCCACG-1	9	singlet
AAGCGGGTCACCGGTA-1	2	doublet
AAGCGGGTCAGGTCCA-1	1	singlet
AAGCGGGTCCAGCACA-1	4	singlet
AAGCGGGTCCCAGTAG-1	14	singlet
AAGCGGGTCCTGGTGA-1	12	singlet
AAGCGGGTCGCGCTAA-1	4	singlet
AAGCGGGTCTATCGCC-1	1	singlet
AAGCGTTTCAAACTCA-1	10	singlet
AAGCGTTTCAAGCTTA-1	8	singlet
AAGCGTTTCACAGGAA-1	2	singlet
AAGCGTTTCAGCAAAG-1	13	triplet
AAGCGTTTCATTATGG-1	4	singlet
AAGCGTTTCCAATTAG-1	11	singlet
AAGCGTTTCCATCAGG-1	7	doublet
AAGCGTTTCCCGTTAC-1	9	triplet
AAGCGTTTCGACCTGA-1	4	singlet
AAGCTAGAGACAACGA-1	6	singlet
AAGCTAGAGCAGGTGG-1	5	singlet
AAGCTAGAGCATGGTT-1	9	doublet
AAGCTAGAGCTGAGGG-1	6	singlet
AAGCTAGAGCTTATGA-1	6	singlet
AAGCTAGAGGAACACA-1	11	singlet
AAGCTAGAGGCAACAA-1	8	singlet
AAGCTAGAGGCACAGG-1	5	singlet
AAGCTAGAGGCCATCA-1	6	singlet
AAGCTATGTAATCCCT-1	6	singlet
AAGCTATGTACTTAGG-1	5	singlet
AAGCTATGTTAGGTTG-1	4	doublet
AAGCTATGTTATGTGG-1	4	singlet
AAGCTATGTTGACTTC-1	7	doublet
AAGCTATGTTGCAATG-1	9	singlet
AAGCTATGTTTCCACG-1	40	singlet
AAGCTATGTTTCGCCA-1	4	singlet
AAGCTCCCAAACGCGA-1	6	singlet
AAGCTCCCAAGGTCGA-1	3	singlet
AAGCTCCCAATTAAGG-1	9	singlet
AAGCTCCCAATTAGCT-1	12	singlet
AAGCTCCCACCAGGTT-1	8	singlet
AAGCTCCCACCTGTAA-1	32	triplet
AAGCTCCCAGCTTACA-1	15	singlet
AAGCTCCCAGGCATCT-1	2	singlet
AAGCTCCCATAATGAG-1	9	singlet
AAGCTTGGTCCGGTTC-1	4	doublet
AAGCTTGGTGCTTAGA-1	15	singlet
AAGCTTGGTGGATTAT-1	7	singlet
AAGCTTGGTGGCTTCC-1	4	singlet
AAGCTTGGTTCGCTTG-1	16	triplet
AAGGAAGCACAAAGAC-1	8	singlet
AAGGAAGCACAACCTA-1	3	singlet
AAGGAAGCATTGCGAC-1	2	singlet
AAGGATCCAACCTAAT-1	14	singlet
AAGGATCCAACTCGCG-1	4	singlet
AAGGATCCAATCCTAG-1	2	triplet
AAGGATCCAGAGAGCC-1	7	singlet
AAGGATCCAGATAGAC-1	10	triplet
AAGGATCCAGCACGAA-1	8	singlet
AAGGATCCAGGCTACT-1	5	singlet
AAGGATCCATAGCTGC-1	7	singlet
AAGGATGTCAAGCTTA-1	7	singlet
AAGGATGTCACATTGA-1	5	singlet
AAGGATGTCCTAGTCC-1	6	singlet
AAGGATGTCCTTAGTT-1	8	triplet
AAGGATGTCGCTATAA-1	8	doublet
AAGGATGTCGGTTCCT-1	5	singlet
AAGGATGTCGTAACGT-1	13	singlet
AAGGATGTCTCACATT-1	2	singlet
AAGGATGTCTTGAGCG-1	7	doublet
AAGGATGTCTTGTTCG-1	18	singlet
AAGGATTAGGTCCTAG-1	8	singlet
AAGGATTAGGTGCTGC-1	12	singlet
AAGGATTAGGTGTTAC-1	13	singlet
AAGGCCCTCATGCCTC-1	8	singlet
AAGGCCCTCCTCAGCT-1	6	singlet
AAGGCCCTCGCGCTAA-1	13	doublet
AAGGCCCTCGGTTAGT-1	2	singlet
AAGGTATAGAAAGCAT-1	8	singlet
AAGGTATAGAATCTCA-1	7	singlet
AAGGTATAGGCATGAA-1	3	singlet
AAGGTATAGGCGGATG-1	9	doublet
AAGGTCAAGACCATAC-1	4	singlet
AAGGTCAAGAGGGACT-1	13	doublet
AAGGTCAAGCATGGTT-1	14	doublet
AAGGTCAAGCGATAAG-1	15	singlet
AAGGTCAAGCGCATTG-1	6	singlet
AAGGTCAAGGCGGGTA-1	10	singlet
AAGGTCAAGGGTCTAT-1	1	singlet
AAGGTCAAGGTTAGAG-1	2	singlet
AAGGTCAAGTCGCAAT-1	9	doublet
AAGGTGCAGAGAGGAG-1	2	singlet
AAGGTGCAGAGGAGTC-1	5	singlet
AAGGTGCAGGCATGTT-1	9	singlet
AAGGTGCAGGGATTAG-1	3	singlet
AAGGTGCAGTACCGCA-1	4	singlet
AAGGTGCAGTAGCGCC-1	10	singlet
AAGTAGCCAACTAGGG-1	5	singlet
AAGTAGCCAATAAGCA-1	3	singlet
AAGTAGCCACAAACTT-1	5	singlet
AAGTAGCCAGGGAGCT-1	15	singlet
AAGTAGCCATAAGTCT-1	3	singlet
AAGTAGCCATAGCAGG-1	5	singlet
AAGTAGCCATGTCAGC-1	13	singlet
AAGTAGCCATTCCTCG-1	1	singlet
AAGTCTATCAAGCTTA-1	5	doublet
AAGTCTATCACAGCGC-1	2	singlet
AAGTCTATCATCCACC-1	11	singlet
AAGTCTATCATGCATA-1	6	singlet
AAGTCTATCATTGTCT-1	9	singlet
AAGTCTATCCCTGGTT-1	3	doublet
AAGTCTATCCTTGAGG-1	6	singlet
AAGTCTATCTAAGTGC-1	11	doublet
AAGTGAAGTAATGACT-1	4	singlet
AAGTGAAGTCGAAGTC-1	6	singlet
AAGTGAAGTCGCATAA-1	8	singlet
AAGTGAAGTGACATGC-1	8	doublet
AAGTGAAGTGTTGTGA-1	5	singlet
AAGTGAAGTTGGTGAC-1	3	singlet
AAGTGAAGTTTGCGAA-1	7	singlet
AAGTGCAAGCCTCTCG-1	6	singlet
AAGTGCAAGCCTGGTA-1	3	singlet
AAGTGCAAGCGGATTT-1	6	singlet
AAGTGCAAGGAGGGTT-1	0	singlet
AAGTGCAAGGCCTGGT-1	7	singlet
AAGTGCAAGGCTACAT-1	3	singlet
AAGTGCAAGTCTCACC-1	4	singlet
AAGTGCAAGTGAGCGG-1	7	singlet
AAGTGCAAGTTCCTGC-1	5	singlet
AAGTGTTGTAACGAGG-1	11	singlet
AAGTGTTGTAATCGGC-1	5	singlet
AAGTGTTGTCAAGTGC-1	18	triplet
AAGTGTTGTCACAAAT-1	5	singlet
AAGTGTTGTCATCATC-1	16	singlet
AAGTGTTGTCATGCAA-1	5	singlet
AAGTGTTGTCATGCCC-1	6	singlet
AAGTGTTGTGTCCTGC-1	5	singlet
AAGTGTTGTTCCAGGG-1	2	singlet
AAGTGTTGTTGTTCAC-1	5	triplet
AAGTTACGTAAGCTCA-1	5	singlet
AAGTTACGTGGATTGC-1	2	singlet
AAGTTACGTTGTTGCT-1	5	singlet
AAGTTACGTTTGTGGA-1	6	singlet
AAGTTAGCAAGGTGCA-1	13	triplet
AAGTTAGCAATACTGT-1	5	singlet
AAGTTAGCAATCCTGA-1	6	doublet
AAGTTAGCACAGGGAC-1	6	singlet
AAGTTAGCAGCTTACA-1	4	singlet
AAGTTAGCAGGCGATA-1	4	singlet
AAGTTAGCAGGCTGTT-1	7	singlet
AAGTTAGCAGTTGCGT-1	4	singlet
AAGTTAGCATCCCGCT-1	5	singlet
AAGTTAGCATCCGTAA-1	10	singlet
AAGTTTGTCACGCATG-1	4	singlet
AAGTTTGTCACTTTAC-1	4	singlet
AAGTTTGTCATAACTG-1	7	singlet
AAGTTTGTCCCTGGTT-1	3	singlet
AAGTTTGTCCGCCTAT-1	10	singlet
AAGTTTGTCGAAGTGA-1	14	doublet
AAGTTTGTCTTGAGCG-1	4	singlet
AATAACCGTAAGGTCC-1	16	singlet
AATAACCGTACGCGCA-1	6	doublet
AATAACCGTAGACAAA-1	7	singlet
AATAACCGTCATAACG-1	3	singlet
AATAACCGTCCTAATC-1	3	singlet
AATAACCGTGGAAACG-1	3	singlet
AATAACCGTGGACCTG-1	6	singlet
AATAACCGTTAGTGAT-1	7	singlet
AATAACCGTTCCTGAT-1	10	triplet
AATACCGGTACGTTTC-1	3	singlet
AATACCGGTCCACAAA-1	17	singlet
AATACCGGTCTTTGAC-1	14	doublet
AATACCGGTGGCTTCC-1	4	singlet
AATACCGGTGTTGTGA-1	10	singlet
AATACCGGTTATAGCG-1	6	singlet
AATACCGGTTGAATCG-1	9	singlet
AATACCGGTTTGGTTC-1	3	singlet
AATAGAGGTAATGGCC-1	2	doublet
AATAGAGGTCCGCTGT-1	8	singlet
AATAGAGGTGTGTCCC-1	4	singlet
AATAGAGGTTGTTGTC-1	6	singlet
AATAGCTGTACAAAGA-1	7	singlet
AATAGCTGTACAATGT-1	8	singlet
AATAGCTGTAGTAAGA-1	7	singlet
AATAGCTGTGAGGTAG-1	17	triplet
AATAGCTGTGATGAGG-1	12	doublet
AATAGCTGTGCGCGTA-1	6	singlet
AATAGCTGTGTGAGGA-1	4	singlet
AATAGCTGTTAGTGAT-1	5	singlet
AATAGCTGTTCACCCA-1	6	singlet
AATAGCTGTTGGATAT-1	17	singlet
AATATCCCAACTGGGA-1	7	singlet
AATATCCCAATACTGT-1	13	singlet
AATATCCCAATGCCTA-1	8	singlet
AATATCCCACAAAGCG-1	1	singlet
AATATCCCACAACAGG-1	9	singlet
AATATCCCACCAACCG-1	7	singlet
AATATCCCAGAGGCTA-1	6	singlet
AATATCCCAGCAAGGC-1	6	singlet
AATATCCCAGCCTTGG-1	6	singlet
AATATCCCAGCTAATT-1	13	singlet
AATATCCCATGTTGCA-1	3	singlet
AATCAGGAGCAAGGGT-1	5	singlet
AATCAGGAGCGATAAG-1	18	singlet
AATCAGGAGGTGAAAT-1	30	triplet
AATCAGGAGGTGTTAC-1	9	singlet
AATCAGGAGTAAGTGG-1	11	singlet
AATCAGGAGTCTATGA-1	7	doublet
AATCATCCAAGCCACT-1	16	singlet
AATCATCCAATAACCT-1	2	singlet
AATCATCCACCATATG-1	13	singlet
AATCATCCACCCACCT-1	7	singlet
AATCATCCAGGCAAGC-1	2	singlet
AATCATCCAGTTAAAG-1	4	singlet
AATCATGTCACAGCCA-1	3	singlet
AATCATGTCATAACTG-1	9	singlet
AATCATGTCATGCTCC-1	9	doublet
AATCATGTCCTACCTA-1	7	singlet
AATCATGTCCTTAGTT-1	4	doublet
AATCATGTCCTTCAAT-1	7	singlet
AATCATGTCTCCATGC-1	11	doublet
AATCATGTCTCGCCTG-1	4	singlet
AATCATGTCTTACTCG-1	6	singlet
AATCCATCACATTAAC-1	11	singlet
AATCCATCATAAGGAC-1	4	singlet
AATCCATCATGAAGTA-1	6	singlet
AATCCATCATTAGCCA-1	5	singlet
AATCCCTGTCACAGCG-1	11	doublet
AATCCCTGTCACCTAT-1	9	singlet
AATCCCTGTCATCAAG-1	3	doublet
AATCCCTGTCATTGAG-1	2	singlet
AATCCCTGTGCTAGAC-1	10	doublet
AATCCCTGTGCTGGTG-1	12	singlet
AATCCCTGTTAGTACG-1	8	singlet
AATCCCTGTTATCGAG-1	11	singlet
AATCCCTGTTCACCCA-1	9	doublet
AATCCCTGTTTGGCGG-1	1	singlet
AATCCCTGTTTGGGTA-1	6	doublet
AATCCGTAGACAAAGT-1	9	doublet
AATCCGTAGATAGACG-1	5	singlet
AATCCGTAGCACTTGG-1	4	singlet
AATCCGTAGCTTATGA-1	4	singlet
AATCCGTAGGCATGTT-1	4	singlet
AATCCGTAGGCGCACT-1	4	singlet
AATCCGTAGTTTGTCT-1	13	doublet
AATCCTAAGCCTCTCG-1	29	singlet
AATCCTAAGGAACGCG-1	7	singlet
AATCCTAAGGAGTCTT-1	12	doublet
AATCCTAAGGCTAGAA-1	12	singlet
AATCGCCCAAATATCC-1	8	singlet
AATCGCCCAACCCTAA-1	21	doublet
AATCGCCCAACTGGGA-1	3	singlet
AATCGCCCACAAACTT-1	3	singlet
AATCGCCCACCTACGG-1	9	doublet
AATCGCCCACTAAATC-1	9	singlet
AATCGCCCATAAGTTC-1	10	singlet
AATCGCCCATAATCAC-1	4	singlet
AATCGCCCATGTGGGA-1	9	singlet
AATCTCAAGAGGAAGG-1	4	singlet
AATCTCAAGAGGCTAA-1	15	doublet
AATCTCAAGCAACATC-1	6	singlet
AATCTCAAGCACTAGT-1	6	singlet
AATCTCAAGCATGACT-1	5	singlet
AATCTCAAGTCGCTAG-1	5	singlet
AATCTCAAGTCTCACC-1	5	triplet
AATCTTGAGACTTACA-1	10	doublet
AATCTTGAGCTTAGCG-1	5	singlet
AATCTTGAGTTACCGG-1	3	singlet
AATCTTGAGTTATCCT-1	11	doublet
AATCTTGAGTTGGATC-1	2	singlet
AATGAAGGTACTGAAT-1	11	singlet
AATGAAGGTATTGGAT-1	8	doublet
AATGAAGGTCAAAGGG-1	11	triplet
AATGAAGGTCAAGTGC-1	1	singlet
AATGAAGGTCCGTGAG-1	7	doublet
AATGAAGGTGCATCGG-1	6	singlet
AATGAAGGTGCTAGCG-1	5	singlet
AATGAAGGTGTGTCCC-1	4	singlet
AATGAAGGTGTTGCTT-1	12	doublet
AATGAAGGTGTTGTGA-1	9	singlet
AATGCAACAACTAGCC-1	8	singlet
AATGCAACAACTAGGG-1	6	singlet
AATGCAACAATAACGA-1	3	singlet
AATGCAACACAGCCAT-1	7	doublet
AATGCAACACCTGCCT-1	2	singlet
AATGCAACACTTGTTC-1	4	singlet
AATGCAACAGACAAAC-1	5	singlet
AATGCAACAGGCAAGC-1	6	singlet
AATGCATGTCAAGACC-1	8	singlet
AATGCATGTCTAGCTT-1	6	singlet
AATGCATGTGATTTGG-1	12	singlet
AATGCATGTGTGAGGA-1	5	singlet
AATGCGCGTAGGTTTG-1	7	singlet
AATGCGCGTTGAAGCC-1	2	singlet
AATGCGCGTTTGGCTT-1	3	singlet
AATGGCGCAAAGGTAC-1	5	singlet
AATGGCGCACAACAAA-1	11	triplet
AATGGCGCAGCCTTGG-1	3	singlet
AATGGCGCAGCGCTTG-1	5	singlet
AATGGCGCAGGCTAGA-1	5	singlet
AATGGCGCATCACTTC-1	7	singlet
AATGTCATCAGTTCCC-1	5	singlet
AATGTCATCATGGTTA-1	3	singlet
AATGTCATCCAAACAC-1	6	singlet
AATGTCATCCAGGTCA-1	30	doublet
AATGTCATCCATAAGC-1	19	doublet
AATGTCATCCTGAGTG-1	7	doublet
AATGTCATCGAAGTAG-1	5	singlet
AATGTCATCTCCATAT-1	2	singlet
AATGTCATCTTAGTCT-1	7	doublet
AATGTCCAGACAAGTG-1	7	singlet
AATGTCCAGAGCCGGA-1	7	doublet
AATGTCCAGCAAGGGT-1	3	singlet
AATGTCCAGGCGTAAA-1	3	singlet
AATGTCCAGGGTCCAC-1	9	singlet
AATGTCCAGTCTGGGC-1	5	doublet
AATGTCCAGTGGACAA-1	3	singlet
AATGTCCAGTTAACCA-1	4	singlet
AATTACCCAAATTCGT-1	9	singlet
AATTACCCAACTGGCT-1	8	singlet
AATTACCCAAGCTTTG-1	5	singlet
AATTACCCACAGACTC-1	6	singlet
AATTACCCAGAGAGCC-1	2	singlet
AATTACCCATCACAGC-1	8	singlet
AATTACCCATGCTATG-1	2	singlet
AATTACCCATTCAGCA-1	5	singlet
AATTAGCGTAGTTAAC-1	5	singlet
AATTAGCGTCATTGTC-1	5	singlet
AATTAGCGTGAGAAAC-1	9	singlet
AATTAGCGTGGTTAGC-1	8	singlet
AATTAGCGTTACCTGT-1	9	doublet
AATTAGCGTTGAGGTC-1	9	singlet
AATTAGCGTTGGATCA-1	10	singlet
AATTAGCGTTTGGGCG-1	13	singlet
AATTAGGCAAACCTTG-1	6	singlet
AATTAGGCAAAGCTAA-1	5	singlet
AATTAGGCAAAGCTCC-1	9	singlet
AATTAGGCACCTAATG-1	6	singlet
AATTAGGCAGCACGTT-1	10	singlet
AATTAGGCAGCATGGA-1	4	singlet
AATTAGGCATGAGTTT-1	3	singlet
AATTAGGCATGTCGCG-1	5	doublet
AATTCGTCAATCATGT-1	7	singlet
AATTCGTCAGCCGCTA-1	9	singlet
AATTCGTCAGGCCAAA-1	17	triplet
AATTCGTCAGTCTAGC-1	25	singlet
AATTCGTCATTCAGCA-1	10	singlet
AATTCGTCATTGTGGC-1	11	singlet
AATTGACGTGCATCGG-1	8	triplet
AATTGACGTTATCCGT-1	4	singlet
AATTGACGTTCCTCCT-1	7	singlet
AATTGACGTTCGCTCA-1	9	doublet
AATTGCCAGCGCAATT-1	4	singlet
AATTGCCAGGTCAAAG-1	6	singlet
AATTGCCAGTAACCAC-1	23	singlet
AATTGCTCAACTAACT-1	6	singlet
AATTGCTCAATCGCAC-1	6	singlet
AATTGCTCAGAGGGAG-1	10	doublet
AATTGCTCAGCTACGT-1	1	singlet
AATTGCTCATAAGGAC-1	10	doublet
AATTGGACAAGCTACC-1	1	singlet
AATTGGACAAGGCCAA-1	43	singlet
AATTGGACACCGTTCC-1	5	singlet
AATTGGACACGGTACT-1	19	triplet
AATTGGACAGCCGCTA-1	8	singlet
AATTGGACATAATCAC-1	4	singlet
AATTGGACATCGCTCC-1	13	singlet
AATTGGGAGATTGAGG-1	6	singlet
AATTGGGAGCGATAGA-1	9	doublet
AATTGGGAGGGACTAA-1	12	singlet
AATTGGGAGGTCCGTA-1	2	triplet
AATTGGGAGTCAATCA-1	4	singlet
AATTGTGTCACAAGCT-1	4	singlet
AATTGTGTCATGTCAA-1	8	singlet
AATTGTGTCCCGCCTA-1	15	singlet
AATTGTGTCGACCTGA-1	7	doublet
AATTGTGTCGTTACTT-1	5	singlet
AATTGTGTCGTTTCCA-1	3	singlet
AATTGTGTCTTGCAGG-1	23	doublet
AATTTCCTCAAACTCA-1	3	singlet
AATTTCCTCAATGAGG-1	8	triplet
AATTTCCTCACTCGCT-1	5	singlet
AATTTCCTCAGGAAGC-1	4	singlet
AATTTCCTCAGGCTAT-1	2	singlet
AATTTCCTCCCGCAAA-1	4	singlet
AATTTCCTCCCGTTAC-1	3	singlet
AATTTCCTCGAGGAAC-1	8	doublet
AATTTCCTCGGTTAGT-1	9	singlet
AATTTCCTCGTGCTTC-1	5	singlet
AATTTCCTCTTAGTCT-1	22	singlet
AATTTGCCAACTAACT-1	6	singlet
AATTTGCCAAGGGTTG-1	2	singlet
AATTTGCCACCAGGTT-1	2	singlet
AATTTGCCACGCAACT-1	12	singlet
AATTTGCCAGCAACCT-1	5	singlet
AATTTGCCAGGAATCG-1	7	singlet
AATTTGCCATCACAGC-1	3	singlet
AATTTGCCATTATGCG-1	4	doublet
AATTTGGTCAAAGGCA-1	3	singlet
AATTTGGTCATTTGTC-1	10	singlet
AATTTGGTCGCTAGCA-1	4	singlet
ACAAACTGTAGCAGCT-1	11	singlet
ACAAACTGTGGAAGGC-1	9	singlet
ACAAACTGTTAGTTGG-1	8	singlet
ACAAACTGTTCACCCA-1	4	singlet
ACAAACTGTTCCGGCT-1	0	singlet
ACAAACTGTTCCTGAT-1	2	singlet
ACAAACTGTTGAGGTC-1	4	singlet
ACAAAGGTCAACCAAC-1	4	singlet
ACAAAGGTCACTTTAC-1	5	singlet
ACAAAGGTCCGTAAAC-1	3	singlet
ACAAAGGTCTAATCTC-1	2	singlet
ACAAAGGTCTGGTCCT-1	5	singlet
ACAAAGGTCTTAGTCT-1	6	singlet
ACAACAACAAACCTTG-1	9	singlet
ACAACAACAATAGCCC-1	4	singlet
ACAACAACACCTAAGC-1	13	doublet
ACAACAACAGAAATTG-1	9	singlet
ACAACACTCTAAGTGC-1	7	doublet
ACAACACTCTGGTCCT-1	17	singlet
ACAACACTCTGTGCAG-1	5	singlet
ACAACAGAGAAAGGAA-1	1	singlet
ACAACAGAGCAAGGTA-1	2	singlet
ACAACAGAGCCTTAAA-1	3	singlet
ACAACAGAGGGTGAAC-1	6	singlet
ACAACAGAGGGTGAGT-1	4	singlet
ACAACAGAGTATTGCA-1	8	singlet
ACAACATGTCAAGACC-1	8	doublet
ACAACATGTGCAATAT-1	14	singlet
ACAACATGTGGACATC-1	13	doublet
ACAACATGTGTGCACG-1	12	doublet
ACAACATGTTACAACG-1	9	singlet
ACAACATGTTTAACGG-1	6	singlet
ACACAATGTAAAGCGG-1	7	triplet
ACACAATGTCATCAAG-1	4	singlet
ACACCTTGTCAAACTG-1	7	singlet
ACACCTTGTCCTCCAA-1	6	singlet
ACACCTTGTGTTTCAC-1	4	singlet
ACACCTTGTTCACTGT-1	20	singlet
ACACCTTGTTTCAGGA-1	1	singlet
ACACGGACAAGGTATA-1	16	singlet
ACACGGACAATACTGT-1	5	singlet
ACACGGACAATCTCTC-1	4	singlet
ACACGGACAGCACGTT-1	4	singlet
ACACGGACAGTTTCTC-1	4	doublet
ACACGGACATTGCGGT-1	5	doublet
ACACTAATCAAGCTTA-1	6	singlet
ACACTAATCAGTATTG-1	6	singlet
ACACTAATCCTAAGGT-1	0	singlet
ACACTAATCCTTGTTG-1	9	singlet
ACACTAATCGAGCTAT-1	2	singlet
ACACTAATCGTTTCTG-1	2	singlet
ACACTAATCTGCAAAC-1	8	singlet
ACACTAATCTTGTCCA-1	4	singlet
ACACTAGGTAAAGCGG-1	10	singlet
ACACTAGGTGAACAAA-1	10	doublet
ACACTAGGTTAATCGG-1	10	doublet
ACACTAGGTTTATCTG-1	9	doublet
ACACTTAAGCCGCAAC-1	7	singlet
ACACTTAAGGCTGTCA-1	7	singlet
ACACTTAAGGTGAAGC-1	10	doublet
ACACTTAAGTAACGGA-1	6	singlet
ACACTTGCAAAGCTCC-1	10	doublet
ACACTTGCAAGCTTAT-1	4	singlet
ACACTTGCAAGGTGGC-1	6	singlet
ACACTTGCACCGTTCC-1	12	singlet
ACACTTGCACTGACTA-1	11	doublet
ACACTTGCAGCACCAT-1	7	singlet
ACACTTGCAGCATGGA-1	5	singlet
ACACTTGCAGTTATCG-1	8	singlet
ACACTTGCATATTGAC-1	5	singlet
ACAGCCGGTCCTAACT-1	7	singlet
ACAGCGCTCACCATTT-1	8	singlet
ACAGCGCTCAGTATTG-1	1	singlet
ACAGCGCTCCACCCTG-1	0	singlet
ACAGCGCTCCACCTGT-1	5	singlet
ACAGCGCTCCAGGGAG-1	6	singlet
ACAGCGCTCTAAGGTC-1	11	singlet
ACAGCGCTCTAATCAG-1	5	singlet
ACAGCGCTCTATCGCC-1	3	doublet
ACAGGAATCACTTCAT-1	13	singlet
ACAGGAATCATTCATC-1	9	singlet
ACAGGAATCCAGGAAA-1	3	singlet
ACAGGAATCCATTACT-1	2	singlet
ACAGGAATCCTAATTC-1	6	doublet
ACAGGAATCGAGCTAT-1	5	singlet
ACAGGAATCGGGATTT-1	6	singlet
ACAGGAATCTAAGTCA-1	7	singlet
ACAGGAATCTACCTCA-1	12	doublet
ACAGGAATCTACCTGC-1	28	triplet
ACAGGAATCTTGCAGG-1	8	singlet
ACAGGATCAAACCTTG-1	5	triplet
ACAGGATCACGAATTT-1	5	singlet
ACAGGATCAGACAAAC-1	7	singlet
ACAGGATCAGGTATTT-1	16	doublet
ACAGGATCATAATCAC-1	5	singlet
ACAGGATCATGAATAG-1	8	singlet
ACAGGATCATGAATCT-1	9	singlet
ACAGGATCATTGTCCT-1	18	singlet
ACAGGCTGTACCTTAC-1	6	singlet
ACAGGCTGTTACTTCA-1	2	singlet
ACAGGCTGTTTAAAGC-1	3	singlet
ACAGGTAAGCAGGTGG-1	5	singlet
ACAGGTAAGCCACAAT-1	2	singlet
ACAGGTAAGCGATACT-1	7	singlet
ACAGGTAAGCTGTAAC-1	4	singlet
ACAGGTAAGGAGCACG-1	1	singlet
ACAGGTAAGGCTAAGA-1	9	singlet
ACAGGTAAGTCATGCG-1	4	singlet
ACAGGTAAGTTAGAGG-1	11	singlet
ACAGTATGTCAAAGAA-1	11	singlet
ACAGTATGTCCAAGAC-1	4	singlet
ACAGTATGTGGAAGGC-1	10	doublet
ACAGTATGTTGCGGAT-1	74	triplet
ACAGTATGTTTACTTG-1	19	triplet
ACATAGCTCAAGTGAG-1	3	singlet
ACATAGCTCAGCAAAG-1	8	doublet
ACATAGCTCATTGCGG-1	5	singlet
ACATAGCTCCATAAGC-1	3	singlet
ACATAGCTCCTAATGA-1	7	singlet
ACATAGCTCCTTGAGG-1	7	doublet
ACATAGCTCGATTTAG-1	4	singlet
ACATAGCTCGCTAGCA-1	2	singlet
ACATAGCTCTTAGCCC-1	17	singlet
ACATAGCTCTTGCAGG-1	4	singlet
ACATCAATCATGCTTT-1	10	singlet
ACATCAATCCAATTAG-1	5	singlet
ACATCAATCCGCAACA-1	6	singlet
ACATCAATCCGTTAAA-1	5	singlet
ACATCAATCTTAGCGG-1	14	singlet
ACATCATCAAATTCGT-1	8	singlet
ACATCATCAACAGGTG-1	10	doublet
ACATCATCAAGGATTA-1	6	singlet
ACATCATCAAGGTAAC-1	2	singlet
ACATCATCACTAAGCC-1	10	doublet
ACATCATCAGATTCAT-1	3	singlet
ACATCATCAGTAGGAT-1	11	triplet
ACATCATCATGGCCTG-1	5	singlet
ACATTAGTCCGTCCAT-1	9	singlet
ACATTAGTCGCATTAA-1	5	triplet
ACATTGCAGCTTAGCG-1	16	singlet
ACATTGCAGCTTTGGG-1	5	doublet
ACATTGCAGGAATAAC-1	5	singlet
ACATTGCAGGACCGCT-1	4	singlet
ACATTGCAGGGCTAAA-1	5	doublet
ACATTGCAGGTCCGTA-1	9	singlet
ACCAAACTCAAGCCTG-1	6	singlet
ACCAAACTCACTTTAC-1	5	singlet
ACCAAACTCAGGCTAT-1	15	doublet
ACCAAACTCCGGGACT-1	12	doublet
ACCAAACTCGCAGGCT-1	9	triplet
ACCAAACTCGCTTCTA-1	10	singlet
ACCAAACTCTCCATAT-1	2	singlet
ACCAAACTCTTAGCCC-1	4	singlet
ACCAAGCGTATCTGGA-1	14	singlet
ACCAAGCGTGAGCACT-1	13	singlet
ACCAAGCGTGCTAGCG-1	4	singlet
ACCAAGCGTGCTTTAC-1	2	singlet
ACCAAGCGTTACAACG-1	14	doublet
ACCAAGTTCAAATCGC-1	3	singlet
ACCAAGTTCAGCAAAG-1	6	singlet
ACCAAGTTCATAAGCC-1	1	singlet
ACCAAGTTCATAGCCG-1	5	singlet
ACCAAGTTCCTTGCAC-1	6	singlet
ACCAAGTTCTCGCCTG-1	9	singlet
ACCAATATCATTGACA-1	1	singlet
ACCAATATCCAACTGG-1	5	singlet
ACCAATATCCATAATG-1	3	singlet
ACCAATATCGCAACAT-1	5	doublet
ACCAATATCTGTTGCC-1	2	singlet
ACCACACCAAGCCACT-1	5	singlet
ACCACACCAAGGTGGC-1	6	singlet
ACCACACCAGCAACCT-1	6	singlet
ACCACATAGAAAGCAT-1	31	triplet
ACCACATAGGCGGATG-1	5	singlet
ACCACATAGGTACCGC-1	12	singlet
ACCACATAGGTCGAGG-1	16	doublet
ACCACATAGTACCGCA-1	18	triplet
ACCACATAGTCACCAG-1	6	singlet
ACCAGCTCAAACTCAT-1	3	singlet
ACCAGCTCAATGAGGT-1	4	singlet
ACCAGCTCAGGTTCAC-1	12	doublet
ACCAGCTCAGTCTATG-1	9	doublet
ACCAGCTCAGTTTGGC-1	25	doublet
ACCAGCTCATCTAGCA-1	4	singlet
ACCAGCTCATTGGGAG-1	5	singlet
ACCAGGACAAAGCTAA-1	5	singlet
ACCAGGACAAGCTTAT-1	3	singlet
ACCAGGACAATACTGT-1	4	singlet
ACCAGGACACCTCGCT-1	10	singlet
ACCAGGACAGGCGAGT-1	11	triplet
ACCAGGACATAAGTTC-1	7	singlet
ACCAGGACATAATCCG-1	8	singlet
ACCAGGACATAGCTGC-1	6	doublet
ACCAGGACATCTTGAG-1	7	singlet
ACCAGGACATGCTATG-1	6	singlet
ACCAGGACATTAAACC-1	13	singlet
ACCAGGCTCAAGCGCC-1	2	singlet
ACCAGGCTCCTCCTAA-1	8	singlet
ACCAGGCTCTAAATCG-1	9	doublet
ACCAGGCTCTCGCCCA-1	8	singlet
ACCAGGGAGAATCTCA-1	3	singlet
ACCAGGGAGCCAGTAT-1	8	triplet
ACCAGGGAGGAGGCAT-1	1	singlet
ACCAGGGAGGGACGCA-1	4	doublet
ACCAGGGAGGGTGGAT-1	7	singlet
ACCAGGGAGTAACTCA-1	12	singlet
ACCAGGGAGTCAATCA-1	14	doublet
ACCAGGGAGTCATTAG-1	6	singlet
ACCATAATCACTTTAC-1	4	singlet
ACCATAATCCTAAGGT-1	5	singlet
ACCATAATCCTCCCTC-1	1	singlet
ACCATAATCGTACCGA-1	17	singlet
ACCATAATCTCACATT-1	7	singlet
ACCATAATCTCCTCAA-1	14	doublet
ACCATTAAGAACAAGT-1	10	singlet
ACCATTAAGCCATCAG-1	8	singlet
ACCATTAAGCTATATG-1	6	singlet
ACCATTAAGCTTGCTC-1	5	singlet
ACCATTAAGGAACGGT-1	2	singlet
ACCATTAAGGAAGCAC-1	2	singlet
ACCATTAAGTTTGTCT-1	17	triplet
ACCCAACCAAGCGATG-1	13	doublet
ACCCAACCACAACAGG-1	3	singlet
ACCCAACCACATTGCA-1	1	singlet
ACCCAACCAGCACGAA-1	2	singlet
ACCCAACCATCCCTCA-1	3	singlet
ACCCAACCATGGCCTG-1	6	doublet
ACCCAACCATTAAACC-1	11	singlet
ACCCAGGGTGAGCGAA-1	13	singlet
ACCCAGGGTGGATTCA-1	6	singlet
ACCCAGGGTGGGTGAA-1	12	singlet
ACCCAGGGTTCGGTAA-1	10	singlet
ACCCAGGGTTGCACGG-1	6	singlet
ACCCAGGGTTTGGGTA-1	1	singlet
ACCCGCTGTGGGTGAA-1	6	singlet
ACCCGGTAGCATGCAT-1	8	singlet
ACCCGGTAGCCTAATA-1	8	singlet
ACCCGGTAGCCTGACA-1	8	singlet
ACCCGGTAGGAGCACG-1	11	singlet
ACCCGGTAGGGTTAGA-1	6	singlet
ACCCGGTAGGTCCAAT-1	5	singlet
ACCCGGTAGTAACAGG-1	2	singlet
ACCCGGTAGTCCTTTG-1	10	singlet
ACCCGTAAGGCACAGG-1	2	singlet
ACCCGTAAGGCCGGAA-1	1	singlet
ACCCGTAAGGCCTTAG-1	4	singlet
ACCCGTAAGTAACCCG-1	8	singlet
ACCCGTAAGTAGGCGG-1	4	singlet
ACCCGTAAGTGACCTG-1	2	singlet
ACCCGTAAGTTCCTCA-1	5	singlet
ACCCGTAAGTTGGCCA-1	5	singlet
ACCCGTAAGTTTCCTG-1	11	singlet
ACCCTCCCAAACAACA-1	6	singlet
ACCCTCCCAACAGGAT-1	9	singlet
ACCCTCCCAAGGTAAC-1	1	singlet
ACCCTCCCACTCGCTC-1	1	singlet
ACCCTCCCAGCTCAAC-1	3	singlet
ACCCTCCCAGGCATGA-1	4	singlet
ACCCTCCCATAAGCAA-1	17	singlet
ACCCTCCCATAAGGAC-1	7	singlet
ACCCTCCCATCTTGAG-1	11	singlet
ACCCTGTTCAAACCGT-1	3	singlet
ACCCTGTTCACAGCCA-1	10	doublet
ACCCTGTTCAGGCCTA-1	10	singlet
ACCCTGTTCATCCTCA-1	5	singlet
ACCCTGTTCATGTGGT-1	6	singlet
ACCCTGTTCCTTGCGT-1	6	singlet
ACCCTGTTCGGCTATG-1	23	triplet
ACCCTGTTCTAACCTT-1	6	singlet
ACCGAAGCAAACTCAT-1	6	singlet
ACCGAAGCAACCCTAA-1	6	doublet
ACCGAAGCAAGTCGCT-1	4	singlet
ACCGAAGCAAGTGAAC-1	3	singlet
ACCGAAGCACTAGCGT-1	10	singlet
ACCGAAGCAGTTTACG-1	6	singlet
ACCGAAGCATTATGGT-1	7	singlet
ACCGAAGCATTGCGGT-1	9	singlet
ACCGCAATCAGGCCTA-1	4	doublet
ACCGCAATCCAAGTGT-1	4	singlet
ACCGCAATCCCTCACG-1	11	singlet
ACCGCAATCGATAACC-1	2	singlet
ACCGGCTAGCATGACT-1	7	singlet
ACCGGCTAGCCGCAGT-1	16	doublet
ACCGGCTAGCCTGTGA-1	11	singlet
ACCGGCTAGCGCCTAA-1	11	singlet
ACCGGCTAGGCTACAT-1	2	singlet
ACCGGCTAGGGACCTC-1	9	singlet
ACCGGTTCAAACAACA-1	4	singlet
ACCGGTTCAAATTGCT-1	1	singlet
ACCGGTTCAAGTAAGC-1	10	singlet
ACCGGTTCACCTGTAA-1	8	singlet
ACCGGTTCAGAAATTG-1	13	singlet
ACCGGTTCAGGTTACC-1	8	singlet
ACCGGTTCATGTTGCA-1	11	singlet
ACCGGTTCATGTTGGC-1	4	doublet
ACCTAAATCATGTTTC-1	4	singlet
ACCTAAATCCGGCTAA-1	12	singlet
ACCTAAATCCTTGAGG-1	16	triplet
ACCTAAATCGGTTCCT-1	9	singlet
ACCTAAATCGTTAGCG-1	8	triplet
ACCTAAATCTTGTCCA-1	13	triplet
ACCTAAGGTAGCCTAA-1	4	singlet
ACCTAAGGTATTTGGG-1	11	singlet
ACCTAAGGTTAGGTTG-1	8	singlet
ACCTAAGGTTGAGCCG-1	9	singlet
ACCTAAGGTTGGTTCT-1	19	singlet
ACCTACCTCATCCTAT-1	26	triplet
ACCTACCTCATTAGCA-1	2	singlet
ACCTACCTCCTGGTGA-1	4	singlet
ACCTACCTCCTTGCGT-1	8	singlet
ACCTCACTCAAAGGCA-1	6	singlet
ACCTCACTCCCTGGTT-1	1	singlet
ACCTCACTCTTTAGGA-1	6	singlet
ACCTGGATCAACAAGG-1	11	singlet
ACCTGGATCAATGTGC-1	3	singlet
ACCTGGATCAATTGGC-1	6	singlet
ACCTGGATCACCATTT-1	4	singlet
ACCTGGATCCTCCATA-1	5	singlet
ACCTGGATCTCACATT-1	4	singlet
ACCTGGATCTTTAAGG-1	9	singlet
ACCTGGTCAATAGTCT-1	4	singlet
ACCTGGTCAATTTAGC-1	9	singlet
ACCTGGTCACAATGCC-1	8	singlet
ACCTGGTCACTGACTA-1	2	singlet
ACCTGGTCATAGTCAT-1	9	singlet
ACCTGGTCATCCATCT-1	9	singlet
ACCTGGTCATCCCTCA-1	6	singlet
ACCTGGTCATCGCTTT-1	7	singlet
ACCTGTTGTCACCTAT-1	8	triplet
ACCTGTTGTCCAAGAC-1	6	singlet
ACCTGTTGTGATCATG-1	5	singlet
ACCTTCATCAAGCGCC-1	13	singlet
ACCTTCATCAAGGACA-1	2	singlet
ACCTTCATCAAGTGTC-1	9	singlet
ACCTTCATCACTAGGT-1	1	singlet
ACCTTCATCCACCTGT-1	3	singlet
ACCTTCATCCTGAGTG-1	11	singlet
ACCTTCATCCTGGTCT-1	6	doublet
ACCTTCATCTAAATCG-1	4	singlet
ACCTTCATCTTAGGGT-1	6	singlet
ACCTTCCAGAATGACG-1	7	singlet
ACCTTCCAGAGAGGCT-1	10	triplet
ACCTTCCAGATAAAGC-1	4	singlet
ACCTTCCAGGCGCACT-1	10	doublet
ACCTTCCAGGTGAGAC-1	15	triplet
ACCTTCCAGTAACAGG-1	7	singlet
ACCTTCCAGTTGGGCC-1	5	singlet
ACCTTGCTCCCTCAGT-1	3	singlet
ACCTTGCTCCGGTATG-1	9	singlet
ACCTTGCTCCGGTTAG-1	8	doublet
ACCTTGCTCCTAAGGT-1	12	doublet
ACCTTGCTCGAGGTGG-1	5	singlet
ACCTTGCTCTCAATTC-1	4	singlet
ACCTTGCTCTCCTCTT-1	4	singlet
ACCTTGTGTAACCTAG-1	6	singlet
ACCTTGTGTAGGTTGC-1	6	singlet
ACCTTGTGTGAGACTC-1	4	doublet
ACGAACAAGACAAAGT-1	1	singlet
ACGAACAAGATGGAGC-1	12	singlet
ACGAACAAGCATGAAG-1	11	doublet
ACGAACAAGGAGGACT-1	8	doublet
ACGAACAAGGCTCATG-1	9	singlet
ACGAACAAGGCTGTGC-1	4	singlet
ACGAACAAGTAACTCA-1	10	singlet
ACGAACAAGTCGCAAT-1	6	singlet
ACGAACAAGTGACCTG-1	8	singlet
ACGAACAAGTTAGGCT-1	1	singlet
ACGAAGTCAACTGGGA-1	6	singlet
ACGAAGTCACCCACCT-1	7	singlet
ACGAAGTCATAAAGCA-1	2	singlet
ACGAAGTCATCCCGCT-1	2	singlet
ACGAAGTCATTAGCCA-1	8	singlet
ACGAATCTCAAGGACA-1	5	singlet
ACGAATCTCAATTACG-1	4	doublet
ACGAATCTCATTTGCT-1	2	singlet
ACGAATCTCCCTGGTT-1	5	singlet
ACGAATCTCCTCACTA-1	14	singlet
ACGAATCTCGATTTAG-1	6	singlet
ACGAATCTCTCAATGA-1	7	triplet
ACGAATCTCTTAGGAC-1	11	singlet
ACGAATCTCTTGAGGT-1	2	singlet
ACGAATCTCTTTGACT-1	14	singlet
ACGACAAAGATTCCTT-1	4	singlet
ACGACAAAGCCACATG-1	7	singlet
ACGACAAAGCCTGTGA-1	16	doublet
ACGACAAAGGAACACA-1	4	doublet
ACGACAAAGGATTTGC-1	8	singlet
ACGACAAAGTAAGTCC-1	5	singlet
ACGACAAAGTAGCGGG-1	14	singlet
ACGACAAAGTCTTGAA-1	4	singlet
ACGACAAAGTGACCTG-1	8	singlet
ACGACAAAGTTTCCTG-1	9	singlet
ACGACTTAGACAGGTA-1	8	doublet
ACGACTTAGCACGTTG-1	6	singlet
ACGACTTAGCTGGACC-1	8	singlet
ACGACTTAGCTTCTCA-1	11	singlet
ACGACTTAGGAGCACG-1	6	singlet
ACGACTTAGGGTCCAC-1	5	singlet
ACGACTTAGGTCCACA-1	7	singlet
ACGACTTAGTAGCGGG-1	4	singlet
ACGACTTAGTCATCCC-1	2	singlet
ACGACTTAGTCCTGAG-1	2	singlet
ACGAGTAAGACAGGCG-1	5	singlet
ACGAGTAAGGACCAGG-1	10	doublet
ACGAGTAAGGCATGTT-1	3	singlet
ACGAGTAAGTAAGTGG-1	8	doublet
ACGATTCAGACTCGCA-1	10	singlet
ACGATTCAGAGCCGCT-1	4	triplet
ACGATTCAGCGTGCGT-1	14	doublet
ACGATTCAGCTCCTTA-1	9	singlet
ACGATTCAGCTTAGCG-1	2	singlet
ACGATTCAGGAAGCTA-1	14	doublet
ACGATTCAGGACAATG-1	4	doublet
ACGATTCAGGAGCACG-1	5	singlet
ACGATTCAGGCAATAG-1	11	doublet
ACGATTCAGGCTAATC-1	7	singlet
ACGATTCAGTTAGCCG-1	7	singlet
ACGATTCAGTTAGCTA-1	6	singlet
ACGCAAGCAAGCGAGC-1	4	singlet
ACGCAAGCAAGCTAAA-1	16	singlet
ACGCAAGCACAGGGAC-1	7	singlet
ACGCAAGCACGGTACT-1	4	singlet
ACGCAAGCAGCACGTT-1	6	singlet
ACGCAAGCAGCGCTTG-1	12	doublet
ACGCAAGCAGGCCTTG-1	3	singlet
ACGCAAGCAGGTTCAC-1	21	singlet
ACGCACGGTAATGGAA-1	1	doublet
ACGCACGGTGTCCTGC-1	7	singlet
ACGCACGGTTAGGACC-1	7	doublet
ACGCACGGTTGGTTAG-1	1	singlet
ACGCACGGTTGGTTGA-1	2	singlet
ACGCCACAGCATGAAG-1	16	doublet
ACGCCACAGGGTGAGT-1	6	singlet
ACGCCACAGTAGCCAT-1	28	triplet
ACGCCACAGTGCTGTG-1	8	singlet
ACGCCACAGTTAGAGG-1	1	singlet
ACGCCTAAGACAGGTA-1	11	singlet
ACGCCTAAGCATGAAG-1	5	singlet
ACGCCTAAGCATGGTT-1	15	singlet
ACGCCTAAGCCTTAAA-1	6	singlet
ACGCCTAAGGAATAAC-1	11	singlet
ACGCCTAAGGATGATG-1	3	singlet
ACGCCTAAGGCGCACT-1	3	singlet
ACGCCTAAGGCGCATC-1	7	singlet
ACGCCTAAGGGTGAGT-1	4	singlet
ACGCCTAAGTGAACAG-1	6	singlet
ACGCCTTTCAAGCGCC-1	6	singlet
ACGCCTTTCCTCATCA-1	8	doublet
ACGCCTTTCCTCCCTC-1	3	singlet
ACGCCTTTCGGTACGC-1	8	singlet
ACGCTTGAGAGAGGAG-1	11	singlet
ACGCTTGAGCAGCTAT-1	2	singlet
ACGCTTGAGCATTAGC-1	4	singlet
ACGCTTGAGGCACAGG-1	1	singlet
ACGCTTGAGTAAGTCC-1	3	singlet
ACGCTTGAGTGAACAG-1	2	singlet
ACGCTTGAGTTAGTTG-1	6	singlet
ACGCTTGAGTTTGCGG-1	3	singlet
ACGGGAAGTAACAGGG-1	7	doublet
ACGGGAAGTAATCGGC-1	5	singlet
ACGGGAAGTAATTAGC-1	3	singlet
ACGGGAAGTGAATCGC-1	8	singlet
ACGGGAAGTTAGGATT-1	3	singlet
ACGGGAAGTTAGGTTG-1	3	singlet
ACGGTACGTAAACAAG-1	0	singlet
ACGGTACGTCGACTCC-1	3	singlet
ACGGTACGTCGTAATG-1	2	singlet
ACGGTACGTGACATGC-1	15	singlet
ACGGTACGTGAGCGAA-1	2	singlet
ACGGTACGTGGATTAT-1	5	singlet
ACGGTACGTGTGTCCC-1	8	singlet
ACGGTACGTTAACACG-1	8	doublet
ACGGTACGTTAGGATT-1	12	triplet
ACGGTTAGTAGGTTTG-1	8	singlet
ACGGTTAGTAGTTACG-1	6	singlet
ACGGTTAGTTAACGAT-1	10	singlet
ACGGTTTAGAGGAGTC-1	2	doublet
ACGGTTTAGGGTGGAT-1	2	singlet
ACGGTTTAGTAGAGGC-1	8	singlet
ACGGTTTAGTGAGGTA-1	4	singlet
ACGGTTTAGTTAGGCT-1	17	singlet
ACGTACCCAAAGCTCC-1	5	singlet
ACGTACCCAAAGGTAC-1	2	singlet
ACGTACCCAAGCTAAA-1	3	singlet
ACGTACCCACGTGCTG-1	5	singlet
ACGTACCCAGCAGGTA-1	5	singlet
ACGTACCCAGCCGCTA-1	14	doublet
ACGTACCCAGTTTCTC-1	11	singlet
ACGTACCCATCAGTAT-1	6	singlet
ACGTACCCATGACTAT-1	11	doublet
ACGTACCCATGTTGTG-1	4	singlet
ACGTCAAGTACCCACC-1	13	doublet
ACGTCAAGTATCTGGA-1	6	singlet
ACGTCAAGTGATGAGG-1	8	singlet
ACGTCAAGTGCTAGCG-1	6	singlet
ACGTCAAGTTCCTCCT-1	6	singlet
ACGTCAAGTTGGATAT-1	5	singlet
ACGTCAAGTTTGCGAA-1	5	singlet
ACGTCCAAGAATCGCT-1	11	doublet
ACGTCCAAGAGCCGCT-1	8	singlet
ACGTCCAAGCAGCTAT-1	4	doublet
ACGTCCAAGGGATGCG-1	6	doublet
ACGTCCAAGTTATCCT-1	15	doublet
ACGTCCTTCAAGACTC-1	8	singlet
ACGTCCTTCAGTTCCC-1	7	singlet
ACGTCCTTCATCAGTA-1	3	singlet
ACGTCCTTCATGCAAC-1	5	singlet
ACGTCCTTCATTCATC-1	5	singlet
ACGTCCTTCATTGTTC-1	15	triplet
ACGTCCTTCCCAGTAG-1	7	doublet
ACGTCCTTCGGTACGC-1	16	doublet
ACGTCCTTCTTGAGCG-1	10	singlet
ACGTTACAGATACTTG-1	10	singlet
ACGTTACAGGCAAGTA-1	2	singlet
ACGTTACAGGCATTGT-1	10	singlet
ACGTTACAGGTCCGTA-1	7	singlet
ACGTTACAGGTGCGGA-1	9	singlet
ACGTTACAGTCTTGAA-1	7	singlet
ACGTTACAGTGAGCAA-1	3	singlet
ACGTTGTAGAATCTCA-1	4	singlet
ACGTTGTAGCGCTCAA-1	4	singlet
ACGTTGTAGGATCACT-1	6	singlet
ACGTTGTAGGCCATCA-1	1	singlet
ACGTTGTAGGCTATGT-1	10	singlet
ACGTTGTAGGGCTAAA-1	15	singlet
ACGTTGTAGTGTGATC-1	2	singlet
ACTAAAGCAAGCTTAT-1	8	singlet
ACTAAAGCAAGGTGCA-1	1	singlet
ACTAAAGCAATTAACC-1	11	doublet
ACTAAAGCACTAAATC-1	9	singlet
ACTAAAGCAGCCTGCA-1	5	singlet
ACTAAAGCATAAACCT-1	11	singlet
ACTAAAGCATCCTAGA-1	6	singlet
ACTAAAGCATGAATCT-1	9	singlet
ACTAACCAGCAACAAG-1	8	singlet
ACTAACCAGCTAATTG-1	4	singlet
ACTAACCAGGACACTT-1	4	singlet
ACTAACGGTAGCTAAT-1	8	singlet
ACTAACGGTCTCAGCC-1	42	triplet
ACTAACGGTGACATAT-1	10	singlet
ACTAACGGTGCTGGTG-1	7	singlet
ACTAACGGTTACGCGG-1	4	singlet
ACTAACGGTTCGCGCT-1	1	singlet
ACTAACGGTTGAGCCG-1	4	doublet
ACTAACGGTTGCGTAA-1	5	singlet
ACTAACGGTTTGGTTC-1	8	doublet
ACTAACTCAATTAGGA-1	1	singlet
ACTAACTCAGAGGGAG-1	7	singlet
ACTAACTCATGTCAGC-1	16	triplet
ACTAACTCATGTTTGG-1	16	singlet
ACTAATCCAAGGGTTG-1	5	singlet
ACTAATCCAATGCCTA-1	2	singlet
ACTAATCCACAAAGCG-1	7	singlet
ACTAATCCACCAGCAT-1	4	singlet
ACTAATCCAGAACCGA-1	5	singlet
ACTAATCCAGAGGCTA-1	2	singlet
ACTAATCCAGCAGGTA-1	7	singlet
ACTAATCCATCATGGC-1	12	singlet
ACTAATCCATGTTTGG-1	3	singlet
ACTAATCCATTGACAT-1	7	singlet
ACTAGGCGTTACCGGG-1	1	singlet
ACTATCCGTAAAGCGG-1	4	singlet
ACTATCCGTCATAAGT-1	4	singlet
ACTATCCGTTAAGCCA-1	1	singlet
ACTATGTCAAACTGTT-1	9	doublet
ACTATGTCAAGGAATC-1	4	singlet
ACTATGTCAATTTGGT-1	11	doublet
ACTATGTCACCTGTAA-1	4	singlet
ACTATGTCAGCAACCT-1	4	doublet
ACTATGTCAGCTTAAT-1	5	doublet
ACTATGTCAGGATGGC-1	9	singlet
ACTATGTCAGGTCCTG-1	8	singlet
ACTATGTCAGTTAGCC-1	7	singlet
ACTATGTCATAGACCC-1	6	singlet
ACTCACCTCAATTGGC-1	4	singlet
ACTCACCTCAGTATTG-1	8	singlet
ACTCACCTCCGGCTAA-1	2	singlet
ACTCACCTCCGTTATT-1	4	singlet
ACTCACCTCCTCATCA-1	6	singlet
ACTCACCTCGCATTAA-1	18	triplet
ACTCACCTCGCTCCAT-1	0	singlet
ACTCACTGTAGGATCC-1	5	singlet
ACTCACTGTAGGTTAT-1	0	singlet
ACTCACTGTAGGTTGC-1	56	triplet
ACTCACTGTATTACCC-1	5	doublet
ACTCACTGTCAAAGGG-1	6	singlet
ACTCACTGTGGAAGGC-1	8	singlet
ACTCACTGTGTGTCCC-1	2	singlet
ACTCACTGTTAGCATG-1	3	singlet
ACTCACTGTTAGGCGT-1	1	singlet
ACTCACTGTTGAGGTC-1	4	singlet
ACTCAGTAGCCTGATG-1	5	singlet
ACTCAGTAGCGAGCGA-1	6	singlet
ACTCAGTAGCTTAGTA-1	10	singlet
ACTCAGTAGGCTAGAA-1	5	singlet
ACTCAGTAGTATCGCG-1	3	singlet
ACTCCTCAGCCACATG-1	7	singlet
ACTCCTCAGGCTGTGC-1	5	singlet
ACTCCTCAGTATTGCA-1	9	singlet
ACTCCTCAGTCATTAG-1	8	singlet
ACTCGCGCAACTCGCG-1	1	singlet
ACTCGCGCAAGACTCC-1	2	singlet
ACTCGCGCAAGGACCA-1	8	triplet
ACTCGCGCAATAACCT-1	3	singlet
ACTCGCGCAATAACGA-1	6	singlet
ACTCGCGCACCCACAG-1	3	singlet
ACTCGCGCAGTTTGTG-1	13	singlet
ACTCGCGCATAAGTTC-1	13	singlet
ACTCGCGCATCACAGC-1	4	singlet
ACTCGCGCATGGCCCA-1	7	triplet
ACTCGCGCATTCAGCA-1	1	singlet
ACTCGCTTCAAACTCA-1	7	singlet
ACTCGCTTCACAGCGC-1	13	doublet
ACTCGCTTCCGCATGA-1	5	singlet
ACTCGCTTCGTTACTT-1	4	singlet
ACTCGCTTCTTGCATT-1	2	singlet
ACTGAAACAAAGCGCA-1	10	singlet
ACTGAAACACAGAAAC-1	3	singlet
ACTGAAACACTGGCTG-1	18	triplet
ACTGAAACAGCACGTT-1	6	singlet
ACTGAAACAGCCGCTA-1	9	singlet
ACTGAAACAGGATGGC-1	4	singlet
ACTGAAACATACCCGG-1	5	singlet
ACTGAAACATCCAGGT-1	4	singlet
ACTGAAACATCGTTCT-1	15	doublet
ACTGAAACATGAATCT-1	18	triplet
ACTGAAACATGTCAGC-1	9	singlet
ACTGAATGTAGCTAAT-1	5	singlet
ACTGAATGTATTACCC-1	3	singlet
ACTGAATGTTGCTTCG-1	6	singlet
ACTTACAAGCCTGATG-1	7	doublet
ACTTACAAGGAAGTAT-1	20	doublet
ACTTACAAGGTCCAAT-1	7	doublet
ACTTACAAGTCACGAT-1	2	singlet
ACTTACTTCAAAGGCA-1	4	singlet
ACTTACTTCCGCAAAT-1	10	singlet
ACTTACTTCCTGGTCT-1	1	singlet
ACTTACTTCGAAGCGG-1	13	singlet
ACTTACTTCTATGACA-1	14	doublet
ACTTACTTCTCGACCT-1	5	singlet
ACTTAGGGTATTGCAG-1	2	singlet
ACTTAGGGTGATGATT-1	1	singlet
ACTTAGGGTGTAACCA-1	14	doublet
ACTTAGGGTTACTAGG-1	5	singlet
ACTTAGGGTTTCAGGA-1	5	singlet
ACTTAGTCAACAGGAT-1	2	singlet
ACTTAGTCAATCTCTC-1	9	singlet
ACTTAGTCACTAAGTT-1	12	triplet
ACTTAGTCAGTAGGAT-1	3	singlet
ACTTAGTCATCATGTG-1	10	singlet
ACTTAGTCATGGCCTG-1	13	singlet
ACTTATCTCAAACTCA-1	8	singlet
ACTTATCTCACGCATG-1	8	singlet
ACTTATCTCATGCGTG-1	4	singlet
ACTTATCTCGAGGAGT-1	6	singlet
ACTTATCTCGTTAACA-1	4	singlet
ACTTATCTCTGGCATG-1	11	doublet
ACTTATCTCTTGAGCG-1	7	singlet
ACTTATGAGACAACGA-1	3	singlet
ACTTATGAGGCGCATC-1	8	doublet
ACTTATGAGTAACTCA-1	8	singlet
ACTTATGAGTAAGTGG-1	6	singlet
ACTTATGAGTCATTGA-1	5	doublet
ACTTATGAGTCGCTAG-1	5	doublet
ACTTATGAGTGTTGTA-1	5	singlet
ACTTCGCTCATGTGGT-1	7	singlet
ACTTCGCTCGGTTACG-1	6	singlet
ACTTCGCTCTGGCAAT-1	14	singlet
ACTTGAATCAACAAGG-1	10	singlet
ACTTGAATCAAGTGAG-1	4	singlet
ACTTGAATCATGAGCT-1	6	singlet
ACTTGAATCATGCTCC-1	10	singlet
ACTTGAATCATTAGGC-1	10	doublet
ACTTGAATCCCGAACA-1	8	doublet
ACTTGAATCCCTGGAA-1	6	singlet
ACTTGAATCGCTAGAT-1	6	singlet
ACTTGAATCTCAATAG-1	2	singlet
ACTTGAATCTCAATTC-1	3	doublet
ACTTGCACAAATGCCC-1	9	singlet
ACTTGCACAACCGCCA-1	11	singlet
ACTTGCACAACTAGAA-1	7	singlet
ACTTGCACAAGCCAGA-1	1	singlet
ACTTGCACAATTGAGA-1	3	singlet
ACTTGCACACAAAGAC-1	4	singlet
ACTTGCACAGAAACGT-1	4	singlet
ACTTGCACAGCAAATA-1	7	doublet
ACTTGCACAGCATGGA-1	2	singlet
ACTTGCACAGCGCTTG-1	4	singlet
ACTTGCACAGCTAATT-1	3	singlet
ACTTGCACAGGCAAGC-1	6	singlet
ACTTGCACAGGCGAGT-1	9	singlet
ACTTGCACATAATCAC-1	3	singlet
ACTTGCACATGAGCAG-1	17	singlet
ACTTGCACATTAGCGC-1	13	doublet
ACTTGCACATTGTGGC-1	2	singlet
ACTTGTAAGGCCAATT-1	2	singlet
ACTTGTAAGGGTTATC-1	8	singlet
ACTTGTAAGGTGTCCA-1	9	singlet
ACTTGTAAGTCATCCC-1	5	singlet
ACTTGTAAGTCATTGA-1	9	singlet
ACTTGTAAGTTAGAGG-1	3	singlet
ACTTGTAAGTTATTCC-1	9	singlet
ACTTGTCGTGAGGTAG-1	6	singlet
ACTTGTCGTTAAGGTT-1	3	singlet
ACTTGTCGTTTAGCTC-1	6	singlet
ACTTGTCGTTTGTCTA-1	2	singlet
ACTTTGTTCAATCTCT-1	8	singlet
ACTTTGTTCACTCGCT-1	20	singlet
ACTTTGTTCATGTGGT-1	6	singlet
ACTTTGTTCATGTTTC-1	4	singlet
ACTTTGTTCCCATAAA-1	3	doublet
ACTTTGTTCCCTCGCA-1	7	singlet
ACTTTGTTCGTCAAGT-1	3	singlet
AGAAACCCAACAGGAT-1	9	singlet
AGAAACCCAAGCGAGC-1	2	singlet
AGAAACCCAAGGTACG-1	9	singlet
AGAAACCCACAGAACG-1	3	singlet
AGAAACCCACCCACCT-1	3	singlet
AGAAACCCACTTAACG-1	4	singlet
AGAAACCCAGCTTAGC-1	2	singlet
AGAAACCCAGGATTAA-1	7	singlet
AGAAACCCAGTGAACG-1	18	triplet
AGAAACCCATGTCAAT-1	1	singlet
AGAAACCCATGTTGGC-1	6	singlet
AGAAACTAGAAAGCAT-1	7	doublet
AGAAACTAGACAACAG-1	8	singlet
AGAAACTAGCAACAAG-1	16	triplet
AGAAACTAGCATGAAG-1	15	singlet
AGAAACTAGCCTGTGA-1	5	singlet
AGAAACTAGCTGCACA-1	5	singlet
AGAAACTAGCTTGCTC-1	6	singlet
AGAAACTAGGGACGCA-1	5	singlet
AGAAACTAGTAACCAC-1	37	triplet
AGAAACTAGTCATTGA-1	7	singlet
AGAAACTAGTCCTGAG-1	20	triplet
AGAAAGGCAATTATGC-1	15	doublet
AGAAAGGCACATGCTA-1	12	singlet
AGAAAGGCACCTGCTC-1	6	singlet
AGAAAGGCAGCAACAG-1	13	singlet
AGAAAGGCATAAACCT-1	7	doublet
AGAAAGGCATTAAACC-1	3	singlet
AGAACAAGTACCCACC-1	6	singlet
AGAACAAGTAGCAGCT-1	3	singlet
AGAACAAGTAGCTAAT-1	1	singlet
AGAACAAGTAGGTGTC-1	6	singlet
AGAACAAGTCTTACTA-1	7	doublet
AGAACCAAGCAGCTCA-1	13	triplet
AGAACCAAGCCTCTCG-1	13	doublet
AGAACCAAGGAACGGT-1	5	singlet
AGAACCAAGGCTTAAC-1	5	doublet
AGAACCAAGTAAACCC-1	3	singlet
AGAACCAAGTGAGGGT-1	10	doublet
AGAACCAAGTTATCCT-1	4	singlet
AGAACCGCAAAGGCCA-1	3	singlet
AGAACCGCAATACTGT-1	4	singlet
AGAACCGCAATCATGT-1	5	singlet
AGAACCGCACATACTG-1	4	singlet
AGAACCGCACCTCAGG-1	15	singlet
AGAACCGCACCTCGCT-1	4	singlet
AGAACCGCACGAACAG-1	5	singlet
AGAACCGCACTAGCGT-1	3	doublet
AGAACCGCAGGATGGC-1	3	singlet
AGAACCGCAGTTATCG-1	3	singlet
AGAACCGCATACCCGG-1	7	singlet
AGAACCGCATAGCAGG-1	31	triplet
AGAACCGCATCACTTC-1	8	triplet
AGAACCGCATTGCGGT-1	5	singlet
AGAACCGCATTGTCCT-1	9	singlet
AGAAGGTGTAATCGGC-1	7	triplet
AGAAGGTGTACGATTG-1	10	doublet
AGAAGGTGTCGAAGTC-1	2	singlet
AGAAGGTGTGCGCAAT-1	2	singlet
AGAAGGTGTGTTTGAG-1	10	singlet
AGAAGGTGTTTAACGG-1	1	singlet
AGAATCGAGAACCTGT-1	19	singlet
AGAATCGAGATAACCC-1	6	doublet
AGAATCGAGCACAGAA-1	1	singlet
AGAATCGAGGACCAGG-1	6	singlet
AGAATCGAGGCATTGT-1	9	singlet
AGAATCGAGTTTCCGC-1	4	singlet
AGAATCTGTAAACAAG-1	10	triplet
AGAATCTGTCTTGCTG-1	9	singlet
AGAATCTGTGAATCGC-1	6	singlet
AGAATCTGTGCAATGC-1	6	singlet
AGAATCTGTGGAGCAA-1	2	singlet
AGAATCTGTGGGAACA-1	13	doublet
AGAATCTGTGGTTAGC-1	4	singlet
AGAATCTGTTACCGGG-1	7	singlet
AGAATCTGTTGGTGAC-1	3	singlet
AGACAATAGCAAGACA-1	7	singlet
AGACAATAGCGGTTAT-1	6	triplet
AGACAATAGCTCAAAC-1	4	singlet
AGACAATAGCTGAGGG-1	11	singlet
AGACAATAGGATAAAC-1	11	doublet
AGACAATAGGCGGGTA-1	24	doublet
AGACAATAGTAAGAAC-1	6	singlet
AGACAATAGTATTGTG-1	3	singlet
AGACAATAGTTTCCGC-1	9	singlet
AGACACGCACAACAGG-1	3	singlet
AGACACGCACCTACTT-1	10	singlet
AGACACGCAGCATTAT-1	20	doublet
AGACACGCAGCCAGTT-1	14	singlet
AGACACGCAGTCTAGC-1	1	singlet
AGACACGCAGTGAACG-1	11	doublet
AGACACGCATAGCGGA-1	32	singlet
AGACACGCATGACTAT-1	5	singlet
AGACCCGGTATACTGG-1	9	singlet
AGACCCGGTATTTGCC-1	10	singlet
AGACCCGGTGATCATG-1	2	singlet
AGACTATGTCCGTGAG-1	8	singlet
AGACTATGTCCTTAGT-1	8	doublet
AGAGAAGCAAAGCGCA-1	5	singlet
AGAGAAGCAACAGCCT-1	7	singlet
AGAGAAGCAAGCTTTG-1	3	doublet
AGAGAAGCACTCAACA-1	7	singlet
AGAGAAGCAGGCGATA-1	8	singlet
AGAGAAGCAGGCTTCG-1	7	singlet
AGAGAAGCAGTCTATG-1	5	singlet
AGAGAAGCATTCCTCG-1	1	singlet
AGAGAGGAGATGGACA-1	4	singlet
AGAGAGGAGCACAGAA-1	4	singlet
AGAGAGGAGGAACCGG-1	5	singlet
AGAGAGGAGGTAACGA-1	7	singlet
AGAGAGGAGTTATCTC-1	5	singlet
AGAGAGGAGTTTGGGT-1	1	singlet
AGAGATTAGAACCTGT-1	6	singlet
AGAGATTAGCTAGAAG-1	4	singlet
AGAGATTAGGCTAAGA-1	4	singlet
AGAGATTAGGCTGGCT-1	5	singlet
AGAGATTAGTAGCCAT-1	9	singlet
AGAGATTAGTCTCACC-1	5	singlet
AGAGGAACAAGCTTAT-1	2	singlet
AGAGGAACAAGGACCA-1	4	singlet
AGAGGAACAAGGTATA-1	6	singlet
AGAGGAACACTGACTA-1	7	singlet
AGAGGAACATTGCGAC-1	7	singlet
AGAGGATGTAAGCTTG-1	3	singlet
AGAGGATGTCACTCGC-1	6	singlet
AGAGGATGTTAGGATT-1	4	singlet
AGAGGATGTTGTTCAC-1	0	singlet
AGATGAAGTACAAAGA-1	18	singlet
AGATGAAGTATGGTGC-1	8	triplet
AGATGAAGTGCCGCAA-1	1	singlet
AGATGAAGTGCTAGCG-1	3	singlet
AGATGAAGTTACATCC-1	2	singlet
AGATGAAGTTGGTGAC-1	3	singlet
AGATGAAGTTTAGCTC-1	6	singlet
AGATGCTTCCAAGTGT-1	4	singlet
AGATGCTTCCCGTTGT-1	4	singlet
AGATGCTTCGCTCACT-1	8	singlet
AGATGCTTCTACCTAT-1	8	singlet
AGATGCTTCTCACATT-1	4	singlet
AGATGCTTCTTAGTGA-1	6	singlet
AGCAAATAGAGAAGGG-1	4	singlet
AGCAAATAGCACTTGG-1	4	singlet
AGCAAATAGCTCATAA-1	3	singlet
AGCAAATAGGATCCGC-1	3	singlet
AGCAAATAGGTCCAAT-1	6	singlet
AGCAAATAGTAAGGGC-1	4	singlet
AGCAAATAGTGGCGGA-1	15	doublet
AGCAACAAGCAGCTAT-1	3	singlet
AGCAACAAGGAACGGT-1	11	singlet
AGCAACAAGGAAGCAC-1	11	singlet
AGCAACAAGGCGGATG-1	4	singlet
AGCAACAAGGTACCGC-1	3	singlet
AGCAACAAGGTGAGAC-1	4	singlet
AGCAACAAGTAGGATG-1	5	singlet
AGCAACAAGTTAGAGG-1	7	doublet
AGCAAGGGTAAGCTCA-1	6	singlet
AGCAAGGGTCAATGTG-1	6	singlet
AGCAAGGGTCTAGCTT-1	5	singlet
AGCAAGGGTGCAATAT-1	11	singlet
AGCAAGGGTGGAAGGC-1	11	triplet
AGCAAGGGTGGAGCAA-1	4	singlet
AGCAAGGGTGTAATAC-1	16	singlet
AGCAAGGGTTAGTTGG-1	4	singlet
AGCAAGGGTTTCCACG-1	15	doublet
AGCAATACAAACTGTT-1	9	singlet
AGCAATACAACCTAAT-1	8	singlet
AGCAATACAATAATCC-1	2	singlet
AGCAATACAATTAGCT-1	11	singlet
AGCAATACACCACAAC-1	8	singlet
AGCAATACAGATAGAC-1	21	singlet
AGCAATACATAACGGG-1	8	singlet
AGCAATACATAAGGAC-1	4	singlet
AGCAATTGTCCTAGTT-1	10	singlet
AGCAATTGTCCTTCAG-1	9	singlet
AGCAATTGTGAGCAAG-1	8	singlet
AGCAATTGTGCTGTAA-1	7	singlet
AGCAATTGTTTCAGGA-1	7	singlet
AGCAATTGTTTGACCT-1	10	doublet
AGCACAGCAACAACAA-1	6	singlet
AGCACAGCAACAGCCT-1	7	singlet
AGCACAGCACAAACTT-1	1	singlet
AGCACAGCACTTGTTC-1	11	singlet
AGCACAGCAGCAACCT-1	6	singlet
AGCACAGCAGTCTATG-1	6	singlet
AGCACTAGTATGGTGC-1	3	singlet
AGCACTAGTCATAACG-1	19	doublet
AGCACTAGTCTAGCTT-1	18	singlet
AGCACTAGTGATGGCT-1	7	singlet
AGCACTAGTGCCGCAA-1	7	singlet
AGCACTAGTGGGAACA-1	3	singlet
AGCACTAGTGTCCTGC-1	9	singlet
AGCACTAGTTAAATGC-1	6	singlet
AGCACTAGTTTAAAGC-1	3	singlet
AGCACTAGTTTCGCCA-1	6	singlet
AGCACTTAGCACTAAC-1	0	singlet
AGCACTTAGGTCAAAG-1	2	singlet
AGCACTTAGTAGGATG-1	7	singlet
AGCACTTAGTTAGTGC-1	7	singlet
AGCACTTAGTTTAACG-1	5	singlet
AGCAGGTAGATGGAGC-1	14	triplet
AGCAGGTAGCATGTTA-1	2	singlet
AGCAGGTAGCCAAATC-1	3	singlet
AGCAGGTAGCCTGTTC-1	5	singlet
AGCAGGTAGCTGCACA-1	7	singlet
AGCAGGTAGTAACGAG-1	6	singlet
AGCAGGTAGTTAGGCT-1	3	singlet
AGCATCCCAACTAGAA-1	11	doublet
AGCATCCCAATAACCT-1	17	doublet
AGCATCCCAATATGGA-1	3	singlet
AGCATCCCAATGAAGC-1	14	singlet
AGCATCCCACATAGCC-1	7	singlet
AGCATCCCACCAACCG-1	11	singlet
AGCATCCCACCAGCAT-1	9	singlet
AGCATCCCAGGCCATT-1	22	singlet
AGCATCCCAGGCGAGT-1	3	singlet
AGCATCCCATGTCAGC-1	3	singlet
AGCATCCCATTAAACC-1	7	singlet
AGCATTTCAACATAAG-1	6	singlet
AGCATTTCAACTCGCG-1	2	singlet
AGCATTTCAATAATGG-1	8	singlet
AGCATTTCAATGAATG-1	4	singlet
AGCATTTCAATTTGGT-1	4	singlet
AGCATTTCACAATTAC-1	7	singlet
AGCATTTCACGAATCC-1	2	singlet
AGCATTTCACGGTTTA-1	5	singlet
AGCATTTCAGAGGCTA-1	5	singlet
AGCATTTCAGCTTAGC-1	11	singlet
AGCATTTCATAAAGCA-1	19	doublet
AGCATTTCATCGCTCC-1	6	singlet
AGCCAGTGTGATGAGG-1	14	singlet
AGCCAGTGTGATTACG-1	18	doublet
AGCCAGTGTTAACACG-1	10	doublet
AGCCAGTGTTAAGGTT-1	8	doublet
AGCCAGTGTTACATCC-1	3	doublet
AGCCAGTGTTATTGCC-1	9	singlet
AGCCAGTGTTCATCTA-1	12	doublet
AGCCAGTGTTGTAAAC-1	11	doublet
AGCCAGTGTTGTGACA-1	7	singlet
AGCCGCTAGCCTAACG-1	5	singlet
AGCCGCTAGCGATAAG-1	14	singlet
AGCCGCTAGCTTTGTT-1	8	triplet
AGCCGCTAGGCTGTGC-1	4	singlet
AGCCGCTAGGTTTACA-1	10	doublet
AGCCGGTTCACCAATA-1	4	singlet
AGCCGGTTCAGCCAAT-1	10	doublet
AGCCGGTTCCTGATGG-1	9	singlet
AGCCGGTTCGCCTGTT-1	4	singlet
AGCCGGTTCGCTATAA-1	1	singlet
AGCCGGTTCTCACTCA-1	5	triplet
AGCCGGTTCTGGCATG-1	2	singlet
AGCCTAAGTCCAAGAC-1	1	singlet
AGCCTAAGTCCTTAGT-1	5	singlet
AGCCTAAGTCTAACCT-1	3	singlet
AGCCTAAGTCTTGCAT-1	7	singlet
AGCCTAAGTGCGCATG-1	4	singlet
AGCCTAAGTTAAATGC-1	4	singlet
AGCCTAAGTTAACACG-1	5	singlet
AGCCTAAGTTAAGCTG-1	7	singlet
AGCCTAAGTTAATCGG-1	2	doublet
AGCCTAAGTTCGGTAA-1	4	singlet
AGCCTAAGTTGACTTC-1	16	singlet
AGCCTAGTCAGAAACG-1	2	singlet
AGCCTAGTCCAGGAAA-1	10	doublet
AGCCTAGTCGCTCCAT-1	16	triplet
AGCCTAGTCTACTAAG-1	1	singlet
AGCCTCCGTAGGTTGC-1	2	singlet
AGCCTCCGTTATTGCC-1	4	singlet
AGCCTCCGTTCACCCA-1	4	singlet
AGCCTGGGTACCGAAC-1	7	singlet
AGCCTGGGTGTGAGGA-1	10	singlet
AGCCTGGGTTAAGCCA-1	10	singlet
AGCCTGGGTTACATCC-1	6	doublet
AGCCTGGGTTCACCAT-1	6	singlet
AGCCTGGGTTGGGTTA-1	7	singlet
AGCGATTTCCAATTAG-1	4	singlet
AGCGATTTCCCATAAA-1	10	singlet
AGCGATTTCCTCAGCT-1	3	singlet
AGCGATTTCCTGGCTT-1	4	singlet
AGCGATTTCGCAAACT-1	33	doublet
AGCGATTTCGGTCAGC-1	10	singlet
AGCGATTTCGTTTCTG-1	5	singlet
AGCGATTTCTAGCTTT-1	4	singlet
AGCGATTTCTATCGCC-1	6	singlet
AGCGATTTCTTGAGCG-1	2	singlet
AGCGATTTCTTTGTAC-1	7	singlet
AGCGCCTAGACAGGTA-1	6	singlet
AGCGCCTAGCACTTGG-1	12	triplet
AGCGCCTAGCGCAATT-1	19	doublet
AGCGCCTAGCTGAGGG-1	4	singlet
AGCGCCTAGGACTAAG-1	4	doublet
AGCGCCTAGGCAACAA-1	13	doublet
AGCGCCTAGGCCTTAG-1	16	doublet
AGCGCCTAGGCTACTG-1	7	singlet
AGCGCCTAGTAAGGGC-1	2	singlet
AGCGCCTAGTAGCCAT-1	9	singlet
AGCGCTCAGAGGAGTC-1	7	singlet
AGCGCTCAGCAAACCT-1	5	doublet
AGCGCTCAGCACGTTG-1	4	singlet
AGCGCTCAGCATTAGC-1	13	doublet
AGCGCTCAGCCTGAGC-1	5	doublet
AGCGCTCAGCCTGATG-1	1	singlet
AGCGCTCAGGACCGCT-1	6	singlet
AGCGCTCAGGATAAAC-1	6	singlet
AGCGCTCAGGCGAAAC-1	5	singlet
AGCGCTCAGGTTACAC-1	3	singlet
AGCGCTCAGTTACCGG-1	6	singlet
AGCGCTCAGTTTGGTA-1	3	singlet
AGCGGACCAACTCGCG-1	9	singlet
AGCGGACCAATGCCCG-1	4	singlet
AGCGGACCACAATTAC-1	6	singlet
AGCGGACCAGCAACCT-1	6	singlet
AGCGGACCAGCTCATA-1	3	singlet
AGCGGACCATCTTGAG-1	9	singlet
AGCGGACCATGAAATG-1	1	singlet
AGCGGACCATGAGCAG-1	8	singlet
AGCGGATAGATAGACG-1	11	singlet
AGCGGATAGCACCACA-1	13	singlet
AGCGGATAGCGCAATT-1	10	singlet
AGCGGATAGGAGGCAT-1	5	singlet
AGCGGATAGGCTACTG-1	8	singlet
AGCGGATAGTTGTCAA-1	9	singlet
AGCGTGCTCACGCATG-1	2	singlet
AGCGTGCTCATCGTTT-1	12	triplet
AGCGTGCTCATGAAGG-1	12	singlet
AGCGTGCTCGGGACTC-1	14	doublet
AGCGTGCTCGGTCAGC-1	4	singlet
AGCGTGCTCGGTCATG-1	18	doublet
AGCGTGCTCTCACATT-1	5	singlet
AGCGTGCTCTGCAAGT-1	7	singlet
AGCTAAACAACAGCCT-1	6	singlet
AGCTAAACACAAAGCG-1	7	singlet
AGCTAAACAGTAAGTA-1	6	singlet
AGCTAACTCATGCATA-1	4	singlet
AGCTAACTCATGCGTG-1	12	triplet
AGCTAACTCCTAATGA-1	5	doublet
AGCTAACTCCTCAGTC-1	6	singlet
AGCTAACTCGCCTGTT-1	4	singlet
AGCTAACTCGGCCAGT-1	6	singlet
AGCTAACTCGGGACTC-1	8	doublet
AGCTAACTCTTGATGA-1	18	doublet
AGCTACGTCGAAGTGA-1	20	triplet
AGCTACGTCGGTCAGC-1	12	doublet
AGCTACGTCTGTAAGC-1	5	singlet
AGCTACTAGACACTTA-1	11	doublet
AGCTACTAGAGAGGAG-1	25	singlet
AGCTACTAGCACAGGG-1	15	triplet
AGCTACTAGGATTGAG-1	12	doublet
AGCTACTAGGTCCTGA-1	3	singlet
AGCTAGTTCATGACCG-1	8	doublet
AGCTAGTTCATTGACA-1	13	singlet
AGCTAGTTCCACCTGT-1	5	singlet
AGCTAGTTCCTCACTA-1	5	singlet
AGCTAGTTCGCGCTAA-1	3	singlet
AGCTATATCAAGCGCC-1	9	singlet
AGCTATATCACAGACT-1	5	singlet
AGCTATATCACTAGGT-1	8	singlet
AGCTATATCAGGGCCT-1	12	triplet
AGCTATATCGCAAACT-1	6	doublet
AGCTATATCGTTATCT-1	8	singlet
AGCTATATCTAATCAG-1	11	singlet
AGCTCATAGCAGGCCT-1	10	singlet
AGCTCATAGCGAAGTA-1	5	singlet
AGCTCATAGGATAAAC-1	8	triplet
AGCTCATAGGATGATG-1	3	singlet
AGCTCATAGGCAATAG-1	3	singlet
AGCTCATAGGTAACGA-1	6	singlet
AGCTCATAGTCATTTC-1	7	singlet
AGCTCATAGTCTATGA-1	3	singlet
AGCTGCTCAAACTAAG-1	4	singlet
AGCTGCTCAAACTCAT-1	5	singlet
AGCTGCTCACGGTACT-1	11	singlet
AGCTGCTCACGTTACA-1	8	singlet
AGCTGCTCAGCTTACA-1	18	doublet
AGCTGCTCAGGATGGC-1	9	singlet
AGCTGCTCATAGCGGA-1	3	singlet
AGCTTAATCAGGAAGC-1	10	singlet
AGCTTAATCATGGTGT-1	3	singlet
AGCTTAATCATTACTC-1	11	doublet
AGCTTAATCCGGTTAG-1	7	doublet
AGCTTAATCCTAATTC-1	11	singlet
AGCTTAATCGCTATGG-1	8	doublet
AGCTTAATCGGTTACG-1	6	singlet
AGCTTAATCGTGCTTC-1	14	triplet
AGCTTAATCTCCATGC-1	10	singlet
AGCTTAATCTCCTCAA-1	4	singlet
AGCTTAATCTGCAACG-1	6	singlet
AGCTTAATCTGGTCCT-1	12	singlet
AGCTTAATCTTGGACG-1	3	singlet
AGCTTCCTCATTGCAA-1	4	singlet
AGCTTCCTCCGTGACA-1	3	singlet
AGCTTCCTCGCTCCAT-1	6	doublet
AGCTTCCTCTGTAAGC-1	5	singlet
AGCTTCCTCTTGAGGT-1	9	doublet
AGCTTCCTCTTGTTCG-1	6	singlet
AGCTTGGTCAAGCTTA-1	4	singlet
AGCTTGGTCCATCAGG-1	8	singlet
AGCTTGGTCCTTAGGG-1	2	singlet
AGCTTGGTCGAAGTGA-1	1	singlet
AGCTTGGTCTTACTCG-1	1	singlet
AGCTTTAAGAGGAAGG-1	5	singlet
AGCTTTAAGCACGTTG-1	7	singlet
AGCTTTAAGGAGTCGG-1	15	triplet
AGCTTTAAGGGTCTAT-1	5	singlet
AGCTTTAAGGTTTGCG-1	4	singlet
AGCTTTAAGTAGAGGC-1	4	doublet
AGCTTTAAGTCACTCC-1	1	singlet
AGGAAACGTAAGCTTG-1	3	singlet
AGGAAACGTAAGGTTT-1	3	singlet
AGGAAACGTGAAGCCT-1	3	singlet
AGGAAACGTGCTCCGT-1	7	singlet
AGGAAACGTTATGTGG-1	3	singlet
AGGAACCAGATTCCTT-1	8	singlet
AGGAACCAGCAAGGTA-1	2	singlet
AGGAACCAGGACCTCA-1	12	doublet
AGGAACCAGGAGGACT-1	6	singlet
AGGAACCAGTAGCGCC-1	9	doublet
AGGAACCAGTCTATGA-1	6	singlet
AGGAACGGTACTTAGG-1	4	singlet
AGGAACGGTACTTCAC-1	7	singlet
AGGAACGGTCATCATC-1	5	singlet
AGGAACGGTCCTTTAA-1	19	doublet
AGGAACGGTGGTGAGA-1	3	doublet
AGGAACGGTGTTTGAG-1	5	doublet
AGGAACGGTTAAGCTG-1	22	doublet
AGGAACGGTTGTGACA-1	6	singlet
AGGAACGGTTTGCTGT-1	10	singlet
[truncated: 11,094 more rows]

## Sheet: 2C
id	Distribution	X
1	g1.990.32	5.6427
2	g1.990.32	3.64992
3	g1.990.32	3.95207
4	g1.990.32	1.03733
5	g1.990.32	1.51623
6	g1.990.32	2.27754
7	g1.990.32	8.98832
8	g1.990.32	4.86724
9	g1.990.32	5.92574
10	g1.990.32	3.58053
11	g1.990.32	1.9308
12	g1.990.32	4.16631
13	g1.990.32	11.1789
14	g1.990.32	12.0058
15	g1.990.32	6.15754
16	g1.990.32	3.86633
17	g1.990.32	3.4052
18	g1.990.32	1.61962
19	g1.990.32	4.11403
20	g1.990.32	10.6562
21	g1.990.32	13.1129
22	g1.990.32	11.9017
23	g1.990.32	8.11909
24	g1.990.32	4.50676
25	g1.990.32	12.366
26	g1.990.32	22.9217
27	g1.990.32	3.47029
28	g1.990.32	5.00411
29	g1.990.32	3.01324
30	g1.990.32	2.10381
31	g1.990.32	10.9803
32	g1.990.32	2.8017
33	g1.990.32	7.87584
34	g1.990.32	2.37346
35	g1.990.32	1.05707
36	g1.990.32	1.81488
37	g1.990.32	6.50582
38	g1.990.32	5.93974
39	g1.990.32	12.121
40	g1.990.32	4.40281
41	g1.990.32	12.195
42	g1.990.32	4.01709
43	g1.990.32	5.53535
44	g1.990.32	1.89136
45	g1.990.32	1.33067
46	g1.990.32	2.29426
47	g1.990.32	5.48306
48	g1.990.32	7.39417
49	g1.990.32	1.55495
50	g1.990.32	3.56851
51	g1.990.32	7.27922
52	g1.990.32	4.01137
53	g1.990.32	4.04457
54	g1.990.32	16.4122
55	g1.990.32	11.7303
56	g1.990.32	7.16288
57	g1.990.32	7.65715
58	g1.990.32	6.75861
59	g1.990.32	2.42465
60	g1.990.32	2.68506
61	g1.990.32	7.65561
62	g1.990.32	1.41841
63	g1.990.32	2.55148
64	g1.990.32	10.5899
65	g1.990.32	6.57505
66	g1.990.32	2.55818
67	g1.990.32	3.44597
68	g1.990.32	3.28691
69	g1.990.32	4.28947
70	g1.990.32	6.89431
71	g1.990.32	7.24208
72	g1.990.32	7.85134
73	g1.990.32	6.62743
74	g1.990.32	5.97216
75	g1.990.32	21.9643
76	g1.990.32	12.6765
77	g1.990.32	7.70067
78	g1.990.32	10.6005
79	g1.990.32	7.53458
80	g1.990.32	8.98968
81	g1.990.32	2.59055
82	g1.990.32	6.2069
83	g1.990.32	17.1765
84	g1.990.32	7.37382
85	g1.990.32	13.8164
86	g1.990.32	1.31205
87	g1.990.32	4.79213
88	g1.990.32	10.9497
89	g1.990.32	5.59704
90	g1.990.32	7.11196
91	g1.990.32	18.6827
92	g1.990.32	3.53273
93	g1.990.32	14.2926
94	g1.990.32	10.5382
95	g1.990.32	0.883953
96	g1.990.32	2.702
97	g1.990.32	4.9801
98	g1.990.32	3.9782
99	g1.990.32	3.86554
100	g1.990.32	11.1836
101	g1.990.32	12.9225
102	g1.990.32	6.64204
103	g1.990.32	2.27164
104	g1.990.32	4.96812
105	g1.990.32	5.43157
106	g1.990.32	3.76877
107	g1.990.32	22.1843
108	g1.990.32	3.68237
109	g1.990.32	5.22055
110	g1.990.32	1.10734
111	g1.990.32	8.41379
112	g1.990.32	2.85895
113	g1.990.32	3.47342
114	g1.990.32	16.0918
115	g1.990.32	1.29101
116	g1.990.32	11.2507
117	g1.990.32	16.4145
118	g1.990.32	1.58408
119	g1.990.32	4.67943
120	g1.990.32	1.73784
121	g1.990.32	11.5845
122	g1.990.32	14.5671
123	g1.990.32	8.16875
124	g1.990.32	0.271241
125	g1.990.32	8.86693
126	g1.990.32	0.718748
127	g1.990.32	6.04022
128	g1.990.32	5.45258
129	g1.990.32	4.58163
130	g1.990.32	6.40027
131	g1.990.32	7.87777
132	g1.990.32	23.7563
133	g1.990.32	22.7592
134	g1.990.32	18.1054
135	g1.990.32	1.47939
136	g1.990.32	10.3786
137	g1.990.32	5.81984
138	g1.990.32	4.5083
139	g1.990.32	6.29338
140	g1.990.32	10.5139
141	g1.990.32	5.04101
142	g1.990.32	6.44013
143	g1.990.32	5.22861
144	g1.990.32	9.12956
145	g1.990.32	2.83821
146	g1.990.32	11.8502
147	g1.990.32	6.40497
148	g1.990.32	1.57028
149	g1.990.32	4.59056
150	g1.990.32	3.55276
151	g1.990.32	4.44945
152	g1.990.32	7.4597
153	g1.990.32	1.4626
154	g1.990.32	7.21967
155	g1.990.32	5.13869
156	g1.990.32	4.20797
157	g1.990.32	6.92708
158	g1.990.32	7.3599
159	g1.990.32	22.2648
160	g1.990.32	3.83571
161	g1.990.32	5.657
162	g1.990.32	10.2433
163	g1.990.32	2.87579
164	g1.990.32	10.6156
165	g1.990.32	4.37599
166	g1.990.32	3.16753
167	g1.990.32	10.8905
168	g1.990.32	7.96314
169	g1.990.32	11.9488
170	g1.990.32	2.59182
171	g1.990.32	5.7568
172	g1.990.32	8.57926
173	g1.990.32	2.907
174	g1.990.32	6.23567
175	g1.990.32	4.50235
176	g1.990.32	0.941072
177	g1.990.32	3.23847
178	g1.990.32	5.96942
179	g1.990.32	8.71517
180	g1.990.32	8.93991
181	g1.990.32	10.4599
182	g1.990.32	4.97726
183	g1.990.32	8.17144
184	g1.990.32	2.1604
185	g1.990.32	5.97665
186	g1.990.32	3.58437
187	g1.990.32	1.3892
188	g1.990.32	1.2662
189	g1.990.32	18.3722
190	g1.990.32	4.612
191	g1.990.32	6.01923
192	g1.990.32	6.66612
193	g1.990.32	14.2524
194	g1.990.32	4.9912
195	g1.990.32	6.29684
196	g1.990.32	10.9359
197	g1.990.32	2.60972
198	g1.990.32	5.14623
199	g1.990.32	6.62795
200	g1.990.32	5.11655
201	g1.990.32	8.24956
202	g1.990.32	8.11496
203	g1.990.32	7.77794
204	g1.990.32	12.6866
205	g1.990.32	2.90528
206	g1.990.32	5.50125
207	g1.990.32	4.21905
208	g1.990.32	2.94779
209	g1.990.32	11.7578
210	g1.990.32	3.73748
211	g1.990.32	2.28748
212	g1.990.32	8.04431
213	g1.990.32	4.20519
214	g1.990.32	2.33357
215	g1.990.32	11.1967
216	g1.990.32	1.80909
217	g1.990.32	3.89404
218	g1.990.32	17.012
219	g1.990.32	3.02343
220	g1.990.32	5.6537
221	g1.990.32	4.82762
222	g1.990.32	11.335
223	g1.990.32	2.97064
224	g1.990.32	11.124
225	g1.990.32	7.3206
226	g1.990.32	4.76275
227	g1.990.32	1.42018
228	g1.990.32	7.31326
229	g1.990.32	5.0785
230	g1.990.32	2.24038
231	g1.990.32	8.08832
232	g1.990.32	6.20259
233	g1.990.32	2.64737
234	g1.990.32	1.20471
235	g1.990.32	11.5631
236	g1.990.32	8.24419
237	g1.990.32	19.0164
238	g1.990.32	11.0416
239	g1.990.32	2.64514
240	g1.990.32	4.37394
241	g1.990.32	4.34228
242	g1.990.32	6.92447
243	g1.990.32	2.9527
244	g1.990.32	3.02904
245	g1.990.32	7.09735
246	g1.990.32	1.46706
247	g1.990.32	6.18506
248	g1.990.32	6.30097
249	g1.990.32	5.31189
250	g1.990.32	1.40728
251	g1.990.32	10.1275
252	g1.990.32	3.09243
253	g1.990.32	6.98045
254	g1.990.32	10.6754
255	g1.990.32	5.97009
256	g1.990.32	7.99816
257	g1.990.32	10.7804
258	g1.990.32	13.0641
259	g1.990.32	3.00001
260	g1.990.32	6.60044
261	g1.990.32	3.90552
262	g1.990.32	7.11163
263	g1.990.32	8.98567
264	g1.990.32	5.85721
265	g1.990.32	3.61459
266	g1.990.32	6.17603
267	g1.990.32	2.57961
268	g1.990.32	4.659
269	g1.990.32	7.0018
270	g1.990.32	7.65064
271	g1.990.32	11.7472
272	g1.990.32	7.35653
273	g1.990.32	4.74449
274	g1.990.32	7.88792
275	g1.990.32	6.05422
276	g1.990.32	2.56613
277	g1.990.32	1.66888
278	g1.990.32	4.5133
279	g1.990.32	5.07854
280	g1.990.32	5.57376
281	g1.990.32	13.5766
282	g1.990.32	4.85456
283	g1.990.32	8.81997
284	g1.990.32	10.1075
285	g1.990.32	7.17036
286	g1.990.32	3.92198
287	g1.990.32	12.1194
288	g1.990.32	5.41249
289	g1.990.32	0.636129
290	g1.990.32	7.14876
291	g1.990.32	1.37673
292	g1.990.32	8.06342
293	g1.990.32	6.52538
294	g1.990.32	11.5295
295	g1.990.32	5.33095
296	g1.990.32	7.5595
297	g1.990.32	13.3143
298	g1.990.32	1.1906
299	g1.990.32	4.26675
300	g1.990.32	6.82347
301	g1.990.32	1.14025
302	g1.990.32	3.17795
303	g1.990.32	3.32849
304	g1.990.32	1.74845
305	g1.990.32	4.11239
306	g1.990.32	0.546682
307	g1.990.32	4.62676
308	g1.990.32	1.99127
309	g1.990.32	7.14537
310	g1.990.32	4.58019
311	g1.990.32	13.9957
312	g1.990.32	2.19245
313	g1.990.32	11.9243
314	g1.990.32	9.99029
315	g1.990.32	15.7872
316	g1.990.32	8.02187
317	g1.990.32	15.3373
318	g1.990.32	10.7172
319	g1.990.32	5.99469
320	g1.990.32	5.65731
321	g1.990.32	14.8513
322	g1.990.32	1.59729
323	g1.990.32	6.84365
324	g1.990.32	3.32767
325	g1.990.32	3.40592
326	g1.990.32	3.18712
327	g1.990.32	6.1436
328	g1.990.32	3.62455
329	g1.990.32	2.92685
330	g1.990.32	11.6123
331	g1.990.32	0.451894
332	g1.990.32	2.09796
333	g1.990.32	4.75879
334	g1.990.32	4.16719
335	g1.990.32	14.4159
336	g1.990.32	3.80972
337	g1.990.32	0.979732
338	g1.990.32	3.75248
339	g1.990.32	12.1205
340	g1.990.32	19.9878
341	g1.990.32	0.898587
342	g1.990.32	18.0905
343	g1.990.32	4.62734
344	g1.990.32	7.16566
345	g1.990.32	2.58417
346	g1.990.32	6.80606
347	g1.990.32	5.74018
348	g1.990.32	2.333
349	g1.990.32	9.73316
350	g1.990.32	11.2648
351	g1.990.32	7.33953
352	g1.990.32	2.80074
353	g1.990.32	27.578
354	g1.990.32	3.75671
355	g1.990.32	16.9315
356	g1.990.32	2.12503
357	g1.990.32	3.95429
358	g1.990.32	15.5676
359	g1.990.32	7.83243
360	g1.990.32	3.18843
361	g1.990.32	4.57829
362	g1.990.32	9.41222
363	g1.990.32	4.82086
364	g1.990.32	4.42748
365	g1.990.32	10.7242
366	g1.990.32	7.96601
367	g1.990.32	7.7149
368	g1.990.32	13.4255
369	g1.990.32	5.56666
370	g1.990.32	5.38734
371	g1.990.32	3.77231
372	g1.990.32	1.18921
373	g1.990.32	5.45339
374	g1.990.32	6.97334
375	g1.990.32	2.7374
376	g1.990.32	4.13077
377	g1.990.32	4.24632
378	g1.990.32	2.39393
379	g1.990.32	7.07269
380	g1.990.32	5.66093
381	g1.990.32	20.3027
382	g1.990.32	4.14799
383	g1.990.32	10.2094
384	g1.990.32	3.55211
385	g1.990.32	6.86025
386	g1.990.32	4.09928
387	g1.990.32	3.75308
388	g1.990.32	1.66914
389	g1.990.32	10.361
390	g1.990.32	5.09644
391	g1.990.32	5.40079
392	g1.990.32	8.10556
393	g1.990.32	7.87293
394	g1.990.32	9.67847
395	g1.990.32	10.1105
396	g1.990.32	13.2132
397	g1.990.32	2.04821
398	g1.990.32	3.77503
399	g1.990.32	3.45496
400	g1.990.32	2.66088
401	g1.990.32	4.53184
402	g1.990.32	3.43253
403	g1.990.32	1.64161
404	g1.990.32	2.59774
405	g1.990.32	7.03663
406	g1.990.32	1.72697
407	g1.990.32	3.80064
408	g1.990.32	5.99704
409	g1.990.32	9.52732
410	g1.990.32	3.3664
411	g1.990.32	3.12314
412	g1.990.32	5.60504
413	g1.990.32	10.8945
414	g1.990.32	3.61729
415	g1.990.32	15.453
416	g1.990.32	2.07562
417	g1.990.32	7.93567
418	g1.990.32	3.17011
419	g1.990.32	0.374828
420	g1.990.32	10.2118
421	g1.990.32	0.182447
422	g1.990.32	10.0679
423	g1.990.32	14.4134
424	g1.990.32	3.45284
425	g1.990.32	4.46461
426	g1.990.32	1.04797
427	g1.990.32	2.24025
428	g1.990.32	4.703
429	g1.990.32	2.64017
430	g1.990.32	3.19466
431	g1.990.32	9.48239
432	g1.990.32	21.207
433	g1.990.32	3.36048
434	g1.990.32	7.11823
435	g1.990.32	7.63211
436	g1.990.32	5.81658
437	g1.990.32	14.7982
438	g1.990.32	17.5046
439	g1.990.32	1.65051
440	g1.990.32	3.47971
441	g1.990.32	2.80825
442	g1.990.32	2.09264
443	g1.990.32	13.7029
444	g1.990.32	2.02964
445	g1.990.32	4.73042
446	g1.990.32	14.0687
447	g1.990.32	7.27221
448	g1.990.32	4.29895
449	g1.990.32	3.06847
450	g1.990.32	8.24613
451	g1.990.32	2.90328
452	g1.990.32	3.20222
453	g1.990.32	8.85989
454	g1.990.32	4.19437
455	g1.990.32	4.23098
456	g1.990.32	1.51164
457	g1.990.32	5.18802
458	g1.990.32	5.10847
459	g1.990.32	9.10254
460	g1.990.32	6.19391
461	g1.990.32	1.90606
462	g1.990.32	4.62801
463	g1.990.32	13.3016
464	g1.990.32	7.95093
465	g1.990.32	4.22552
466	g1.990.32	12.0466
467	g1.990.32	3.05679
468	g1.990.32	4.40039
469	g1.990.32	5.15538
470	g1.990.32	11.1478
471	g1.990.32	3.1774
472	g1.990.32	9.27943
473	g1.990.32	5.23918
474	g1.990.32	1.49467
475	g1.990.32	9.24129
476	g1.990.32	11.4535
477	g1.990.32	12.2903
478	g1.990.32	7.60222
479	g1.990.32	2.92544
480	g1.990.32	0.284076
481	g1.990.32	0.101496
482	g1.990.32	6.05421
483	g1.990.32	2.04945
484	g1.990.32	11.0659
485	g1.990.32	6.32771
486	g1.990.32	6.60764
487	g1.990.32	2.23629
488	g1.990.32	2.50124
489	g1.990.32	6.74253
490	g1.990.32	7.76153
491	g1.990.32	4.80981
492	g1.990.32	3.26969
493	g1.990.32	2.44476
494	g1.990.32	6.78544
495	g1.990.32	1.40667
496	g1.990.32	6.58457
497	g1.990.32	21.6642
498	g1.990.32	10.6061
499	g1.990.32	0.757369
500	g1.990.32	12.8679
501	g1.990.32	5.13451
502	g1.990.32	6.22029
503	g1.990.32	0.82622
504	g1.990.32	6.95658
505	g1.990.32	3.19444
506	g1.990.32	4.60285
507	g1.990.32	7.29234
508	g1.990.32	8.78075
509	g1.990.32	2.12272
510	g1.990.32	0.967698
511	g1.990.32	3.14323
512	g1.990.32	16.7585
513	g1.990.32	7.06328
514	g1.990.32	2.69427
515	g1.990.32	2.34564
516	g1.990.32	17.1118
517	g1.990.32	16.7895
518	g1.990.32	8.00682
519	g1.990.32	3.62888
520	g1.990.32	2.75145
521	g1.990.32	1.72317
522	g1.990.32	5.99564
523	g1.990.32	1.26892
524	g1.990.32	5.7493
525	g1.990.32	10.8395
526	g1.990.32	6.39087
527	g1.990.32	6.86072
528	g1.990.32	2.49566
529	g1.990.32	4.36145
530	g1.990.32	2.22081
531	g1.990.32	9.90742
532	g1.990.32	8.71716
533	g1.990.32	17.8396
534	g1.990.32	5.7417
535	g1.990.32	2.80331
536	g1.990.32	2.08092
537	g1.990.32	1.1946
538	g1.990.32	4.54323
539	g1.990.32	4.56897
540	g1.990.32	4.91143
541	g1.990.32	10.8733
542	g1.990.32	2.94586
543	g1.990.32	10.2087
544	g1.990.32	0.422356
545	g1.990.32	1.51148
546	g1.990.32	15.8477
547	g1.990.32	3.90001
548	g1.990.32	4.12939
549	g1.990.32	10.9805
550	g1.990.32	22.1646
551	g1.990.32	21.9518
552	g1.990.32	1.83661
553	g1.990.32	1.32647
554	g1.990.32	5.24664
555	g1.990.32	9.80934
556	g1.990.32	0.768082
557	g1.990.32	5.70115
558	g1.990.32	16.0593
559	g1.990.32	0.853649
560	g1.990.32	3.63207
561	g1.990.32	1.90033
562	g1.990.32	11.5415
563	g1.990.32	3.92842
564	g1.990.32	2.01165
565	g1.990.32	6.41834
566	g1.990.32	9.00029
567	g1.990.32	6.54772
568	g1.990.32	2.65769
569	g1.990.32	15.8247
570	g1.990.32	14.329
571	g1.990.32	14.4145
572	g1.990.32	1.5355
573	g1.990.32	6.01034
574	g1.990.32	1.21161
575	g1.990.32	14.8715
576	g1.990.32	9.61748
577	g1.990.32	5.33462
578	g1.990.32	5.46583
579	g1.990.32	8.64829
580	g1.990.32	5.42758
581	g1.990.32	9.7639
582	g1.990.32	4.87827
583	g1.990.32	4.98518
584	g1.990.32	8.2607
585	g1.990.32	5.00136
586	g1.990.32	4.93511
587	g1.990.32	4.37981
588	g1.990.32	3.12028
589	g1.990.32	2.13273
590	g1.990.32	9.49581
591	g1.990.32	2.02231
592	g1.990.32	2.45951
593	g1.990.32	9.67386
594	g1.990.32	7.16299
595	g1.990.32	5.62656
596	g1.990.32	2.702
597	g1.990.32	2.97788
598	g1.990.32	6.95134
599	g1.990.32	10.4848
600	g1.990.32	2.0718
601	g1.990.32	2.97548
602	g1.990.32	5.83057
603	g1.990.32	13.3689
604	g1.990.32	1.84036
605	g1.990.32	4.84693
606	g1.990.32	9.97803
607	g1.990.32	12.1211
608	g1.990.32	10.8013
609	g1.990.32	8.77175
610	g1.990.32	4.4899
611	g1.990.32	3.48868
612	g1.990.32	7.8732
613	g1.990.32	10.7469
614	g1.990.32	7.50842
615	g1.990.32	0.664827
616	g1.990.32	5.2102
617	g1.990.32	1.49149
618	g1.990.32	1.41273
619	g1.990.32	5.34168
620	g1.990.32	3.78098
621	g1.990.32	9.30045
622	g1.990.32	5.6691
623	g1.990.32	6.43228
624	g1.990.32	1.34241
625	g1.990.32	2.40796
626	g1.990.32	10.7012
627	g1.990.32	1.81742
628	g1.990.32	3.49363
629	g1.990.32	1.37105
630	g1.990.32	7.62789
631	g1.990.32	6.05268
632	g1.990.32	2.98586
633	g1.990.32	3.54163
634	g1.990.32	4.29199
635	g1.990.32	1.99997
636	g1.990.32	1.91795
637	g1.990.32	8.16633
638	g1.990.32	2.41171
639	g1.990.32	8.91882
640	g1.990.32	5.63085
641	g1.990.32	4.25554
642	g1.990.32	7.40101
643	g1.990.32	5.28826
644	g1.990.32	7.47429
645	g1.990.32	2.17172
646	g1.990.32	5.31189
647	g1.990.32	5.26722
648	g1.990.32	7.57067
649	g1.990.32	6.43704
650	g1.990.32	8.07522
651	g1.990.32	3.11123
652	g1.990.32	7.91866
653	g1.990.32	6.06389
654	g1.990.32	9.98973
655	g1.990.32	7.256
656	g1.990.32	3.6179
657	g1.990.32	1.9974
658	g1.990.32	5.78605
659	g1.990.32	4.1016
660	g1.990.32	1.50134
661	g1.990.32	0.611649
662	g1.990.32	4.99274
663	g1.990.32	6.05957
664	g1.990.32	2.88894
665	g1.990.32	2.3738
666	g1.990.32	1.44964
667	g1.990.32	13.7086
668	g1.990.32	5.97124
669	g1.990.32	15.694
670	g1.990.32	5.38349
671	g1.990.32	1.74313
672	g1.990.32	5.39227
673	g1.990.32	4.38713
674	g1.990.32	4.89947
675	g1.990.32	1.73512
676	g1.990.32	10.9576
677	g1.990.32	5.3125
678	g1.990.32	7.09802
679	g1.990.32	5.54833
680	g1.990.32	2.61198
681	g1.990.32	5.08162
682	g1.990.32	2.85852
683	g1.990.32	7.32867
684	g1.990.32	10.5374
685	g1.990.32	0.68767
686	g1.990.32	3.31752
687	g1.990.32	2.65808
688	g1.990.32	2.32252
689	g1.990.32	4.83215
690	g1.990.32	6.3379
691	g1.990.32	3.18056
692	g1.990.32	0.479516
693	g1.990.32	1.68864
694	g1.990.32	11.6121
695	g1.990.32	5.44814
696	g1.990.32	17.2623
697	g1.990.32	8.33816
698	g1.990.32	5.61312
699	g1.990.32	4.58142
700	g1.990.32	8.37512
701	g1.990.32	5.49679
702	g1.990.32	2.53992
703	g1.990.32	7.40957
704	g1.990.32	2.16712
705	g1.990.32	3.06324
706	g1.990.32	6.42611
707	g1.990.32	3.02898
708	g1.990.32	0.931972
709	g1.990.32	6.47634
710	g1.990.32	6.1576
711	g1.990.32	12.2853
712	g1.990.32	13.9394
713	g1.990.32	1.20141
714	g1.990.32	2.54254
715	g1.990.32	5.17081
716	g1.990.32	11.1217
717	g1.990.32	4.08553
718	g1.990.32	2.27173
719	g1.990.32	2.47061
720	g1.990.32	2.04442
721	g1.990.32	3.96557
722	g1.990.32	7.56412
723	g1.990.32	6.31656
724	g1.990.32	1.13997
725	g1.990.32	4.24512
726	g1.990.32	4.99061
727	g1.990.32	5.72914
728	g1.990.32	3.44718
729	g1.990.32	11.78
730	g1.990.32	2.01748
731	g1.990.32	11.9245
732	g1.990.32	1.80768
733	g1.990.32	2.85147
734	g1.990.32	5.69337
735	g1.990.32	12.1177
736	g1.990.32	5.23994
737	g1.990.32	8.14184
738	g1.990.32	0.0565055
739	g1.990.32	0.433744
740	g1.990.32	3.46552
741	g1.990.32	3.25102
742	g1.990.32	10.2751
743	g1.990.32	13.8651
744	g1.990.32	1.52499
745	g1.990.32	2.43716
746	g1.990.32	2.39977
747	g1.990.32	1.01478
748	g1.990.32	23.2256
749	g1.990.32	7.79532
750	g1.990.32	24.8955
751	g1.990.32	2.77451
752	g1.990.32	2.40885
753	g1.990.32	5.37196
754	g1.990.32	4.85503
755	g1.990.32	1.17533
756	g1.990.32	0.262192
757	g1.990.32	2.05086
758	g1.990.32	2.58323
759	g1.990.32	2.82743
760	g1.990.32	1.7802
761	g1.990.32	2.47007
762	g1.990.32	7.56695
763	g1.990.32	8.35678
764	g1.990.32	5.11905
765	g1.990.32	2.13601
766	g1.990.32	4.60046
767	g1.990.32	13.818
768	g1.990.32	6.74867
769	g1.990.32	14.374
770	g1.990.32	2.62042
771	g1.990.32	6.41822
772	g1.990.32	0.568154
773	g1.990.32	13.7944
774	g1.990.32	10.1865
775	g1.990.32	9.75531
776	g1.990.32	11.3325
777	g1.990.32	2.32245
778	g1.990.32	9.53299
779	g1.990.32	4.53217
780	g1.990.32	10.5821
781	g1.990.32	14.8007
782	g1.990.32	4.14226
783	g1.990.32	2.17176
784	g1.990.32	14.2385
785	g1.990.32	20.3851
786	g1.990.32	4.50962
787	g1.990.32	8.71984
788	g1.990.32	5.23376
789	g1.990.32	1.38971
790	g1.990.32	6.67965
791	g1.990.32	4.95468
792	g1.990.32	5.62716
793	g1.990.32	5.50636
794	g1.990.32	3.00059
795	g1.990.32	12.4795
796	g1.990.32	0.191334
797	g1.990.32	5.68045
798	g1.990.32	3.45281
799	g1.990.32	2.94875
800	g1.990.32	10.3721
801	g1.990.32	18.6078
802	g1.990.32	6.57417
803	g1.990.32	4.29128
804	g1.990.32	1.13059
805	g1.990.32	13.4595
806	g1.990.32	3.79135
807	g1.990.32	22.4414
808	g1.990.32	9.57206
809	g1.990.32	2.15062
810	g1.990.32	12.842
811	g1.990.32	1.6798
812	g1.990.32	15.3379
813	g1.990.32	12.952
814	g1.990.32	17.4015
815	g1.990.32	14.2979
816	g1.990.32	0.682291
817	g1.990.32	2.33833
818	g1.990.32	9.96502
819	g1.990.32	4.46046
820	g1.990.32	5.40251
821	g1.990.32	2.3443
822	g1.990.32	7.49026
823	g1.990.32	8.71838
824	g1.990.32	2.58889
825	g1.990.32	4.48445
826	g1.990.32	16.6813
827	g1.990.32	0.355927
828	g1.990.32	0.282671
829	g1.990.32	13.2427
830	g1.990.32	3.44811
831	g1.990.32	1.32281
832	g1.990.32	5.09658
833	g1.990.32	7.2358
834	g1.990.32	12.2446
835	g1.990.32	2.57058
836	g1.990.32	1.34464
837	g1.990.32	5.13388
838	g1.990.32	5.67934
839	g1.990.32	3.65879
840	g1.990.32	2.37107
841	g1.990.32	3.18344
842	g1.990.32	11.6135
843	g1.990.32	0.978034
844	g1.990.32	9.09047
845	g1.990.32	0.581698
846	g1.990.32	3.48205
847	g1.990.32	6.21302
848	g1.990.32	1.00223
849	g1.990.32	2.52718
850	g1.990.32	2.97473
851	g1.990.32	3.54373
852	g1.990.32	10.1566
853	g1.990.32	3.96744
854	g1.990.32	4.092
855	g1.990.32	1.57265
856	g1.990.32	1.81152
857	g1.990.32	8.68337
858	g1.990.32	10.143
859	g1.990.32	10.0073
860	g1.990.32	5.26972
861	g1.990.32	5.60885
862	g1.990.32	3.94066
863	g1.990.32	12.841
864	g1.990.32	3.55083
865	g1.990.32	6.08584
866	g1.990.32	3.45357
867	g1.990.32	5.40574
868	g1.990.32	5.42277
869	g1.990.32	2.99454
870	g1.990.32	3.18428
871	g1.990.32	2.71017
872	g1.990.32	11.117
873	g1.990.32	10.1631
874	g1.990.32	1.73133
875	g1.990.32	7.02007
876	g1.990.32	0.554565
877	g1.990.32	9.55892
878	g1.990.32	1.51805
879	g1.990.32	11.7388
880	g1.990.32	8.63091
881	g1.990.32	2.22909
882	g1.990.32	2.66597
883	g1.990.32	19.7028
884	g1.990.32	6.79499
885	g1.990.32	0.73338
886	g1.990.32	4.92946
887	g1.990.32	1.50189
888	g1.990.32	3.62341
889	g1.990.32	8.2207
890	g1.990.32	1.93156
891	g1.990.32	1.3016
892	g1.990.32	1.97908
893	g1.990.32	4.02174
894	g1.990.32	6.41612
895	g1.990.32	8.22502
896	g1.990.32	8.79363
897	g1.990.32	6.93949
898	g1.990.32	17.9749
899	g1.990.32	2.63868
900	g1.990.32	15.6766
901	g1.990.32	2.10287
902	g1.990.32	14.1522
903	g1.990.32	2.7299
904	g1.990.32	5.65871
905	g1.990.32	9.43569
906	g1.990.32	7.7352
907	g1.990.32	18.2424
908	g1.990.32	15.3329
909	g1.990.32	10.0124
910	g1.990.32	0.149519
911	g1.990.32	3.40066
912	g1.990.32	8.30208
913	g1.990.32	2.30874
914	g1.990.32	7.50882
915	g1.990.32	8.97231
916	g1.990.32	5.81293
917	g1.990.32	13.2276
918	g1.990.32	15.1611
919	g1.990.32	5.93086
920	g1.990.32	7.03691
921	g1.990.32	5.38634
922	g1.990.32	7.83961
923	g1.990.32	5.16734
924	g1.990.32	7.50879
925	g1.990.32	11.8094
926	g1.990.32	3.96702
927	g1.990.32	2.90894
928	g1.990.32	4.7299
929	g1.990.32	7.97308
930	g1.990.32	5.62238
931	g1.990.32	5.19556
932	g1.990.32	11.1181
933	g1.990.32	2.23785
934	g1.990.32	3.26185
935	g1.990.32	2.27142
936	g1.990.32	7.06023
937	g1.990.32	3.0377
938	g1.990.32	6.33178
939	g1.990.32	0.295263
940	g1.990.32	5.16637
941	g1.990.32	8.27277
942	g1.990.32	10.5336
943	g1.990.32	3.03106
944	g1.990.32	6.27054
945	g1.990.32	11.3824
946	g1.990.32	3.99327
947	g1.990.32	4.62197
948	g1.990.32	5.05434
949	g1.990.32	10.4081
950	g1.990.32	1.26361
951	g1.990.32	7.07465
952	g1.990.32	14.9868
953	g1.990.32	4.22191
954	g1.990.32	7.07638
955	g1.990.32	6.91291
956	g1.990.32	13.0947
957	g1.990.32	7.42214
958	g1.990.32	17.0981
959	g1.990.32	10.4746
960	g1.990.32	6.44749
961	g1.990.32	7.22174
962	g1.990.32	6.34962
963	g1.990.32	1.31175
964	g1.990.32	4.50816
965	g1.990.32	1.54279
966	g1.990.32	3.97125
967	g1.990.32	13.4158
968	g1.990.32	5.57067
969	g1.990.32	15.1383
970	g1.990.32	2.05505
971	g1.990.32	14.3962
972	g1.990.32	9.31071
973	g1.990.32	4.81883
974	g1.990.32	1.20492
975	g1.990.32	3.14331
976	g1.990.32	3.97028
977	g1.990.32	2.82625
978	g1.990.32	5.37433
979	g1.990.32	17.2471
980	g1.990.32	4.45054
981	g1.990.32	4.09171
982	g1.990.32	6.11756
983	g1.990.32	3.69053
984	g1.990.32	6.46958
985	g1.990.32	2.33805
986	g1.990.32	5.73059
987	g1.990.32	12.401
988	g1.990.32	1.48616
989	g1.990.32	18.1742
990	g1.990.32	1.95656
991	g1.990.32	6.47466
992	g1.990.32	4.2105
993	g1.990.32	4.02545
994	g1.990.32	11.9527
995	g1.990.32	6.57674
996	g1.990.32	3.41472
997	g1.990.32	6.02799
998	g1.990.32	7.39843
999	g1.990.32	3.50586
1000	g1.990.32	4.51265
1001	g2.980.32	7.15706
1002	g2.980.32	12.4526
1003	g2.980.32	6.98034
1004	g2.980.32	12.6121
1005	g2.980.32	7.48425
1006	g2.980.32	2.02483
1007	g2.980.32	2.85447
1008	g2.980.32	6.23594
1009	g2.980.32	6.64566
1010	g2.980.32	12.191
1011	g2.980.32	9.95284
1012	g2.980.32	13.6782
1013	g2.980.32	16.4847
1014	g2.980.32	8.72209
1015	g2.980.32	21.4558
1016	g2.980.32	7.02972
1017	g2.980.32	8.76584
1018	g2.980.32	20.4703
1019	g2.980.32	8.52111
1020	g2.980.32	7.85279
1021	g2.980.32	3.81981
1022	g2.980.32	2.17695
1023	g2.980.32	4.06491
1024	g2.980.32	9.53525
1025	g2.980.32	5.82639
1026	g2.980.32	13.5102
1027	g2.980.32	2.81708
1028	g2.980.32	16.3434
1029	g2.980.32	11.6465
1030	g2.980.32	12.2979
1031	g2.980.32	10.8319
1032	g2.980.32	21.1963
1033	g2.980.32	4.25687
1034	g2.980.32	7.59954
1035	g2.980.32	8.74376
1036	g2.980.32	20.3606
1037	g2.980.32	9.72311
1038	g2.980.32	8.33607
1039	g2.980.32	6.10327
1040	g2.980.32	5.90986
1041	g2.980.32	4.87861
1042	g2.980.32	5.84251
1043	g2.980.32	14.5534
1044	g2.980.32	12.1725
1045	g2.980.32	6.02239
1046	g2.980.32	17.876
1047	g2.980.32	14.5372
1048	g2.980.32	15.5694
1049	g2.980.32	7.27622
1050	g2.980.32	7.25598
1051	g2.980.32	4.77609
1052	g2.980.32	19.4796
1053	g2.980.32	7.26003
1054	g2.980.32	8.49419
1055	g2.980.32	15.6271
1056	g2.980.32	5.32016
1057	g2.980.32	4.21497
1058	g2.980.32	12.9576
1059	g2.980.32	3.66559
1060	g2.980.32	7.51
1061	g2.980.32	5.12402
1062	g2.980.32	3.29046
1063	g2.980.32	12.8284
1064	g2.980.32	7.62526
1065	g2.980.32	31.2698
1066	g2.980.32	17.9413
1067	g2.980.32	10.3885
1068	g2.980.32	6.56186
1069	g2.980.32	7.26956
1070	g2.980.32	7.02556
1071	g2.980.32	10.2998
1072	g2.980.32	12.3978
1073	g2.980.32	11.3572
1074	g2.980.32	9.88162
1075	g2.980.32	16.7457
1076	g2.980.32	2.63281
1077	g2.980.32	6.88013
1078	g2.980.32	8.19397
1079	g2.980.32	11.2208
1080	g2.980.32	4.53289
1081	g2.980.32	22.2527
1082	g2.980.32	9.19762
1083	g2.980.32	20.6418
1084	g2.980.32	8.9211
1085	g2.980.32	12.265
1086	g2.980.32	10.9118
1087	g2.980.32	5.75386
1088	g2.980.32	8.75469
1089	g2.980.32	8.94522
1090	g2.980.32	19.8829
1091	g2.980.32	4.18007
1092	g2.980.32	8.25853
1093	g2.980.32	6.87553
1094	g2.980.32	9.19309
1095	g2.980.32	4.08911
1096	g2.980.32	12.9173
1097	g2.980.32	6.60018
1098	g2.980.32	27.7932
1099	g2.980.32	23.6964
1100	g2.980.32	8.04728
1101	g2.980.32	6.5347
1102	g2.980.32	13.4065
1103	g2.980.32	8.18187
1104	g2.980.32	4.77928
1105	g2.980.32	7.98041
1106	g2.980.32	8.8698
1107	g2.980.32	8.1378
1108	g2.980.32	5.52024
1109	g2.980.32	12.5417
1110	g2.980.32	7.30648
1111	g2.980.32	14.8597
1112	g2.980.32	11.0516
1113	g2.980.32	4.39626
1114	g2.980.32	16.3842
1115	g2.980.32	10.1017
1116	g2.980.32	5.54892
1117	g2.980.32	3.46322
1118	g2.980.32	20.9155
1119	g2.980.32	14.6791
1120	g2.980.32	6.36194
1121	g2.980.32	4.22021
1122	g2.980.32	13.315
1123	g2.980.32	5.757
1124	g2.980.32	9.41002
1125	g2.980.32	9.70635
1126	g2.980.32	10.255
1127	g2.980.32	4.23155
1128	g2.980.32	5.63585
1129	g2.980.32	7.72737
1130	g2.980.32	20.1011
1131	g2.980.32	5.61239
1132	g2.980.32	22.5182
1133	g2.980.32	21.6362
1134	g2.980.32	8.62185
1135	g2.980.32	4.08096
1136	g2.980.32	7.42845
1137	g2.980.32	15.5594
1138	g2.980.32	4.44912
1139	g2.980.32	12.5329
1140	g2.980.32	19.8733
1141	g2.980.32	18.4271
1142	g2.980.32	7.90695
1143	g2.980.32	5.16155
1144	g2.980.32	2.51557
1145	g2.980.32	3.25653
1146	g2.980.32	18.6445
1147	g2.980.32	7.6171
1148	g2.980.32	6.46317
1149	g2.980.32	15.083
1150	g2.980.32	3.92678
1151	g2.980.32	6.92596
1152	g2.980.32	8.09477
1153	g2.980.32	4.98753
1154	g2.980.32	2.50587
1155	g2.980.32	6.45413
1156	g2.980.32	7.71164
1157	g2.980.32	15.6458
1158	g2.980.32	13.8469
1159	g2.980.32	6.5805
1160	g2.980.32	9.04106
1161	g2.980.32	10.7799
1162	g2.980.32	8.55843
1163	g2.980.32	8.52852
1164	g2.980.32	6.90134
1165	g2.980.32	9.20019
1166	g2.980.32	1.99684
1167	g2.980.32	3.98323
1168	g2.980.32	5.10475
1169	g2.980.32	26.0187
1170	g2.980.32	8.48716
1171	g2.980.32	3.1261
1172	g2.980.32	4.83251
1173	g2.980.32	13.2405
1174	g2.980.32	2.95745
1175	g2.980.32	3.04263
1176	g2.980.32	6.41966
1177	g2.980.32	6.66179
1178	g2.980.32	8.39182
1179	g2.980.32	4.23905
1180	g2.980.32	14.7734
1181	g2.980.32	19.5017
1182	g2.980.32	3.40166
1183	g2.980.32	11.9222
1184	g2.980.32	10.3072
1185	g2.980.32	5.78787
1186	g2.980.32	7.2515
1187	g2.980.32	7.44009
1188	g2.980.32	3.33629
1189	g2.980.32	8.67541
1190	g2.980.32	4.99945
1191	g2.980.32	2.03667
1192	g2.980.32	7.54425
1193	g2.980.32	9.32208
1194	g2.980.32	6.88922
1195	g2.980.32	13.3753
1196	g2.980.32	16.6802
1197	g2.980.32	9.686
1198	g2.980.32	12.1626
1199	g2.980.32	6.82707
1200	g2.980.32	9.54873
1201	g2.980.32	23.8369
1202	g2.980.32	10.1984
1203	g2.980.32	2.78185
1204	g2.980.32	14.2599
1205	g2.980.32	4.83412
1206	g2.980.32	16.5501
1207	g2.980.32	8.47487
1208	g2.980.32	5.68418
1209	g2.980.32	5.66058
1210	g2.980.32	6.6285
1211	g2.980.32	4.4705
1212	g2.980.32	11.3005
1213	g2.980.32	2.35985
1214	g2.980.32	6.52075
1215	g2.980.32	6.35801
1216	g2.980.32	6.89668
1217	g2.980.32	11.8616
1218	g2.980.32	2.76319
1219	g2.980.32	9.99984
1220	g2.980.32	3.77819
1221	g2.980.32	3.89011
1222	g2.980.32	4.63332
1223	g2.980.32	21.3513
1224	g2.980.32	4.96728
1225	g2.980.32	10.7475
1226	g2.980.32	11.6702
1227	g2.980.32	1.72377
1228	g2.980.32	22.8224
1229	g2.980.32	5.0101
1230	g2.980.32	19.0582
1231	g2.980.32	7.91825
1232	g2.980.32	15.175
1233	g2.980.32	5.9832
1234	g2.980.32	2.76261
1235	g2.980.32	16.0789
1236	g2.980.32	2.22282
1237	g2.980.32	16.5015
1238	g2.980.32	16.0523
1239	g2.980.32	9.22354
1240	g2.980.32	11.3781
1241	g2.980.32	13.1146
1242	g2.980.32	14.7742
1243	g2.980.32	1.47096
1244	g2.980.32	18.6808
1245	g2.980.32	9.97423
1246	g2.980.32	14.1039
1247	g2.980.32	5.12288
1248	g2.980.32	3.34007
1249	g2.980.32	7.54102
1250	g2.980.32	0.420147
1251	g2.980.32	7.57083
1252	g2.980.32	4.62859
1253	g2.980.32	0.748949
1254	g2.980.32	2.27382
1255	g2.980.32	8.68202
1256	g2.980.32	16.8368
1257	g2.980.32	19.3652
1258	g2.980.32	21.6796
1259	g2.980.32	10.3426
1260	g2.980.32	13.144
1261	g2.980.32	11.755
1262	g2.980.32	7.42794
1263	g2.980.32	9.08962
1264	g2.980.32	12.4001
1265	g2.980.32	17.0145
1266	g2.980.32	23.7552
1267	g2.980.32	2.95768
1268	g2.980.32	3.97744
1269	g2.980.32	13.0694
1270	g2.980.32	14.0987
1271	g2.980.32	9.28489
1272	g2.980.32	9.4044
1273	g2.980.32	7.86289
1274	g2.980.32	16.5322
1275	g2.980.32	11.4724
1276	g2.980.32	9.64129
1277	g2.980.32	7.83
1278	g2.980.32	5.93927
1279	g2.980.32	4.29788
1280	g2.980.32	13.5053
1281	g2.980.32	7.98635
1282	g2.980.32	10.7604
1283	g2.980.32	4.68516
1284	g2.980.32	7.95981
1285	g2.980.32	8.58958
1286	g2.980.32	10.6287
1287	g2.980.32	9.95832
1288	g2.980.32	2.80495
1289	g2.980.32	8.55765
1290	g2.980.32	3.8889
1291	g2.980.32	4.14646
1292	g2.980.32	5.48545
1293	g2.980.32	9.40492
1294	g2.980.32	12.0464
1295	g2.980.32	7.16369
1296	g2.980.32	3.25346
1297	g2.980.32	6.96653
1298	g2.980.32	6.98712
1299	g2.980.32	11.8458
1300	g2.980.32	15.2455
1301	g2.980.32	6.24421
1302	g2.980.32	1.59035
1303	g2.980.32	4.76152
1304	g2.980.32	9.79883
1305	g2.980.32	3.71139
1306	g2.980.32	20.5735
1307	g2.980.32	17.1954
1308	g2.980.32	3.70167
1309	g2.980.32	18.1089
1310	g2.980.32	16.5537
1311	g2.980.32	3.88649
1312	g2.980.32	7.64894
1313	g2.980.32	6.62806
1314	g2.980.32	8.46801
1315	g2.980.32	1.58947
1316	g2.980.32	12.4077
1317	g2.980.32	6.52181
1318	g2.980.32	20.2259
1319	g2.980.32	8.31423
1320	g2.980.32	3.96913
1321	g2.980.32	7.2618
1322	g2.980.32	9.87239
1323	g2.980.32	2.37673
1324	g2.980.32	11.7265
1325	g2.980.32	5.22262
1326	g2.980.32	3.71637
1327	g2.980.32	13.5777
1328	g2.980.32	8.8638
1329	g2.980.32	9.56606
1330	g2.980.32	7.60848
1331	g2.980.32	6.16237
1332	g2.980.32	11.5795
1333	g2.980.32	11.1082
1334	g2.980.32	9.731
1335	g2.980.32	12.0069
1336	g2.980.32	10.1548
1337	g2.980.32	7.51054
1338	g2.980.32	4.29303
1339	g2.980.32	2.88876
1340	g2.980.32	18.0156
1341	g2.980.32	24.8381
1342	g2.980.32	22.966
1343	g2.980.32	5.06458
1344	g2.980.32	17.3401
1345	g2.980.32	13.4401
1346	g2.980.32	3.79314
1347	g2.980.32	5.24086
1348	g2.980.32	12.3666
1349	g2.980.32	7.81096
1350	g2.980.32	2.50342
1351	g2.980.32	7.53209
1352	g2.980.32	14.6193
1353	g2.980.32	13.4782
1354	g2.980.32	9.8984
1355	g2.980.32	7.3389
1356	g2.980.32	7.18495
1357	g2.980.32	3.54312
1358	g2.980.32	16.5193
1359	g2.980.32	9.8748
1360	g2.980.32	6.37372
1361	g2.980.32	9.9081
1362	g2.980.32	9.27732
1363	g2.980.32	2.73992
1364	g2.980.32	0.869516
1365	g2.980.32	23.8781
1366	g2.980.32	4.95082
1367	g2.980.32	10.8
1368	g2.980.32	8.61345
1369	g2.980.32	12.9448
1370	g2.980.32	12.5949
1371	g2.980.32	11.8284
1372	g2.980.32	5.14855
1373	g2.980.32	8.87752
1374	g2.980.32	10.572
1375	g2.980.32	22.0278
1376	g2.980.32	7.97542
1377	g2.980.32	9.35232
1378	g2.980.32	9.30065
1379	g2.980.32	7.65804
1380	g2.980.32	9.00194
1381	g2.980.32	3.01947
1382	g2.980.32	7.74599
1383	g2.980.32	9.19321
1384	g2.980.32	8.00547
1385	g2.980.32	29.7165
1386	g2.980.32	5.78203
1387	g2.980.32	10.1305
1388	g2.980.32	14.2459
1389	g2.980.32	12.9557
1390	g2.980.32	8.44378
1391	g2.980.32	4.92741
1392	g2.980.32	6.9615
1393	g2.980.32	21.0108
1394	g2.980.32	2.89546
1395	g2.980.32	9.17702
1396	g2.980.32	3.76097
1397	g2.980.32	6.35638
1398	g2.980.32	5.31519
1399	g2.980.32	6.61988
1400	g2.980.32	3.80094
1401	g2.980.32	8.37277
1402	g2.980.32	6.63151
1403	g2.980.32	14.5612
1404	g2.980.32	7.11735
1405	g2.980.32	12.3046
1406	g2.980.32	5.30048
1407	g2.980.32	14.4262
1408	g2.980.32	9.94569
1409	g2.980.32	11.6198
1410	g2.980.32	12.6314
1411	g2.980.32	11.0743
1412	g2.980.32	13.6503
1413	g2.980.32	3.66829
1414	g2.980.32	8.52234
1415	g2.980.32	14.9015
1416	g2.980.32	12.9053
1417	g2.980.32	12.8187
1418	g2.980.32	2.80733
1419	g2.980.32	3.77858
1420	g2.980.32	19.1931
1421	g2.980.32	17.2276
1422	g2.980.32	4.44051
1423	g2.980.32	17.8395
1424	g2.980.32	5.35312
1425	g2.980.32	3.749
1426	g2.980.32	10.4105
1427	g2.980.32	20.0336
1428	g2.980.32	13.2419
1429	g2.980.32	3.98348
1430	g2.980.32	6.12948
1431	g2.980.32	8.43116
1432	g2.980.32	5.24811
1433	g2.980.32	1.64242
1434	g2.980.32	14.0571
1435	g2.980.32	7.81519
1436	g2.980.32	15.122
1437	g2.980.32	6.39655
1438	g2.980.32	5.40568
1439	g2.980.32	14.3072
1440	g2.980.32	24.2398
1441	g2.980.32	5.9587
1442	g2.980.32	4.98642
1443	g2.980.32	7.6481
1444	g2.980.32	7.31277
1445	g2.980.32	9.66376
1446	g2.980.32	22.2104
1447	g2.980.32	18.4645
1448	g2.980.32	10.5911
1449	g2.980.32	3.69756
1450	g2.980.32	34.999
1451	g2.980.32	10.59
1452	g2.980.32	13.0529
1453	g2.980.32	5.14656
1454	g2.980.32	4.94957
1455	g2.980.32	3.25975
1456	g2.980.32	7.0135
1457	g2.980.32	11.1364
1458	g2.980.32	9.69472
1459	g2.980.32	2.73502
1460	g2.980.32	12.2301
1461	g2.980.32	15.9367
1462	g2.980.32	30.7149
1463	g2.980.32	10.6548
1464	g2.980.32	8.85359
1465	g2.980.32	4.31782
1466	g2.980.32	9.26181
1467	g2.980.32	3.5246
1468	g2.980.32	4.47459
1469	g2.980.32	1.48654
1470	g2.980.32	10.6936
1471	g2.980.32	8.95482
1472	g2.980.32	15.8534
1473	g2.980.32	9.27252
1474	g2.980.32	14.4266
1475	g2.980.32	11.7785
1476	g2.980.32	4.68959
1477	g2.980.32	10.9412
1478	g2.980.32	9.47478
1479	g2.980.32	30.9624
1480	g2.980.32	14.1444
1481	g2.980.32	16.3951
1482	g2.980.32	14.6162
1483	g2.980.32	17.2046
1484	g2.980.32	15.4498
1485	g2.980.32	22.3488
1486	g2.980.32	4.92486
1487	g2.980.32	21.5284
1488	g2.980.32	10.5985
1489	g2.980.32	14.8294
1490	g2.980.32	7.15
1491	g2.980.32	10.9041
1492	g2.980.32	9.01888
1493	g2.980.32	8.9333
1494	g2.980.32	7.59326
1495	g2.980.32	14.5515
1496	g2.980.32	10.435
1497	g2.980.32	5.03357
1498	g2.980.32	11.3887
1499	g2.980.32	13.1764
1500	g2.980.32	9.37949
1501	g2.980.32	4.73327
1502	g2.980.32	17.1774
1503	g2.980.32	7.70309
1504	g2.980.32	8.68238
1505	g2.980.32	12.1334
1506	g2.980.32	5.97881
1507	g2.980.32	10.4587
1508	g2.980.32	15.9704
1509	g2.980.32	8.14538
1510	g2.980.32	8.92922
1511	g2.980.32	9.03193
1512	g2.980.32	15.6722
1513	g2.980.32	6.20346
1514	g2.980.32	7.36074
1515	g2.980.32	4.39878
1516	g2.980.32	23.3788
1517	g2.980.32	12.7848
1518	g2.980.32	6.16372
1519	g2.980.32	14.135
1520	g2.980.32	2.04551
1521	g2.980.32	5.86332
1522	g2.980.32	4.32388
1523	g2.980.32	16.0107
1524	g2.980.32	9.68503
1525	g2.980.32	3.53004
1526	g2.980.32	16.1653
1527	g2.980.32	3.27526
1528	g2.980.32	11.4137
1529	g2.980.32	11.8061
1530	g2.980.32	8.90191
1531	g2.980.32	3.72023
1532	g2.980.32	4.86304
1533	g2.980.32	5.70103
1534	g2.980.32	2.82962
1535	g2.980.32	5.96701
1536	g2.980.32	8.10737
1537	g2.980.32	9.86726
1538	g2.980.32	13.1381
1539	g2.980.32	11.5714
1540	g2.980.32	9.39347
1541	g2.980.32	17.8915
1542	g2.980.32	11.218
1543	g2.980.32	12.4045
1544	g2.980.32	10.1619
1545	g2.980.32	6.64593
1546	g2.980.32	5.23414
1547	g2.980.32	19.1773
1548	g2.980.32	7.94202
1549	g2.980.32	13.0637
1550	g2.980.32	10.071
1551	g2.980.32	10.5267
1552	g2.980.32	11.2423
1553	g2.980.32	7.63343
1554	g2.980.32	4.49187
1555	g2.980.32	11.4137
1556	g2.980.32	6.62227
1557	g2.980.32	10.8001
1558	g2.980.32	10.4986
1559	g2.980.32	4.5492
1560	g2.980.32	7.32427
1561	g2.980.32	30.9121
1562	g2.980.32	3.40882
1563	g2.980.32	5.66033
1564	g2.980.32	8.00371
1565	g2.980.32	11.1735
1566	g2.980.32	10.5396
1567	g2.980.32	6.13631
1568	g2.980.32	5.50806
1569	g2.980.32	7.8698
1570	g2.980.32	11.0173
1571	g2.980.32	14.6285
1572	g2.980.32	11.1926
1573	g2.980.32	4.3273
1574	g2.980.32	6.31054
1575	g2.980.32	16.4223
1576	g2.980.32	13.5502
1577	g2.980.32	5.4227
1578	g2.980.32	7.97369
1579	g2.980.32	4.64278
1580	g2.980.32	2.94714
1581	g2.980.32	6.05341
1582	g2.980.32	4.90942
1583	g2.980.32	8.17423
1584	g2.980.32	10.1471
1585	g2.980.32	14.5617
1586	g2.980.32	9.58047
1587	g2.980.32	8.88657
1588	g2.980.32	5.68058
1589	g2.980.32	7.01415
1590	g2.980.32	10.398
1591	g2.980.32	1.62382
1592	g2.980.32	8.33243
1593	g2.980.32	9.38287
1594	g2.980.32	16.2119
1595	g2.980.32	11.3289
1596	g2.980.32	7.1456
1597	g2.980.32	3.20283
1598	g2.980.32	5.88712
1599	g2.980.32	16.0701
1600	g2.980.32	16.3938
1601	g2.980.32	17.2895
1602	g2.980.32	3.27072
1603	g2.980.32	8.37689
1604	g2.980.32	11.0839
1605	g2.980.32	4.18391
1606	g2.980.32	10.155
1607	g2.980.32	11.505
1608	g2.980.32	10.547
1609	g2.980.32	12.0864
1610	g2.980.32	7.31689
1611	g2.980.32	11.933
1612	g2.980.32	4.17904
1613	g2.980.32	6.48165
1614	g2.980.32	10.8946
1615	g2.980.32	5.62163
1616	g2.980.32	3.83926
1617	g2.980.32	7.40776
1618	g2.980.32	10.3624
1619	g2.980.32	9.07795
1620	g2.980.32	5.66074
1621	g2.980.32	3.37175
1622	g2.980.32	5.64917
1623	g2.980.32	5.80887
1624	g2.980.32	19.3474
1625	g2.980.32	8.63751
1626	g2.980.32	3.93646
1627	g2.980.32	18.7875
1628	g2.980.32	13.0717
1629	g2.980.32	18.2791
1630	g2.980.32	6.33407
1631	g2.980.32	2.6683
1632	g2.980.32	7.28438
1633	g2.980.32	8.44759
1634	g2.980.32	3.84181
1635	g2.980.32	12.9281
1636	g2.980.32	2.5653
1637	g2.980.32	2.78429
1638	g2.980.32	8.05094
1639	g2.980.32	12.7259
1640	g2.980.32	12.5102
1641	g2.980.32	7.66331
1642	g2.980.32	18.8733
1643	g2.980.32	11.9785
1644	g2.980.32	7.246
1645	g2.980.32	1.35739
1646	g2.980.32	3.62488
1647	g2.980.32	16.8275
1648	g2.980.32	17.3492
1649	g2.980.32	8.13598
1650	g2.980.32	8.29663
1651	g2.980.32	0.629372
1652	g2.980.32	11.028
1653	g2.980.32	22.0322
1654	g2.980.32	11.3832
1655	g2.980.32	1.79594
1656	g2.980.32	5.98061
1657	g2.980.32	19.2933
1658	g2.980.32	2.21219
1659	g2.980.32	4.23059
1660	g2.980.32	9.36553
1661	g2.980.32	4.29823
1662	g2.980.32	13.0679
1663	g2.980.32	2.87948
1664	g2.980.32	5.82066
1665	g2.980.32	10.0574
1666	g2.980.32	8.84357
1667	g2.980.32	10.1548
1668	g2.980.32	8.67419
1669	g2.980.32	11.3704
1670	g2.980.32	9.27673
1671	g2.980.32	12.5337
1672	g2.980.32	9.55851
1673	g2.980.32	16.3467
1674	g2.980.32	8.17569
1675	g2.980.32	10.4525
1676	g2.980.32	9.51017
1677	g2.980.32	9.89503
1678	g2.980.32	7.5413
1679	g2.980.32	4.74754
1680	g2.980.32	10.0235
1681	g2.980.32	10.5505
1682	g2.980.32	8.33115
1683	g2.980.32	5.59216
1684	g2.980.32	1.934
1685	g2.980.32	6.91889
1686	g2.980.32	0.673859
1687	g2.980.32	8.54405
1688	g2.980.32	31.8106
1689	g2.980.32	18.7066
1690	g2.980.32	11.5779
1691	g2.980.32	18.8528
1692	g2.980.32	21.9967
1693	g2.980.32	2.47933
1694	g2.980.32	17.5184
1695	g2.980.32	10.7556
1696	g2.980.32	8.59503
1697	g2.980.32	6.75312
1698	g2.980.32	6.25238
1699	g2.980.32	10.3137
1700	g2.980.32	8.81173
1701	g2.980.32	7.54577
1702	g2.980.32	14.8076
1703	g2.980.32	8.44381
1704	g2.980.32	11.6866
1705	g2.980.32	3.02466
1706	g2.980.32	22.7864
1707	g2.980.32	2.99864
1708	g2.980.32	4.14154
1709	g2.980.32	5.12219
1710	g2.980.32	6.01464
1711	g2.980.32	13.8046
1712	g2.980.32	4.28318
1713	g2.980.32	3.94442
1714	g2.980.32	12.7047
1715	g2.980.32	7.64526
1716	g2.980.32	9.3338
1717	g2.980.32	3.33264
1718	g2.980.32	6.16878
1719	g2.980.32	11.0788
1720	g2.980.32	14.0769
1721	g2.980.32	6.34044
1722	g2.980.32	12.2075
1723	g2.980.32	5.86187
1724	g2.980.32	7.60842
1725	g2.980.32	17.1037
1726	g2.980.32	18.1086
1727	g2.980.32	14.5579
1728	g2.980.32	12.3581
1729	g2.980.32	6.2136
1730	g2.980.32	5.09363
1731	g2.980.32	2.68352
1732	g2.980.32	11.5984
1733	g2.980.32	2.32568
1734	g2.980.32	6.05512
1735	g2.980.32	14.496
1736	g2.980.32	8.82811
1737	g2.980.32	15.5869
1738	g2.980.32	11.6688
1739	g2.980.32	17.7562
1740	g2.980.32	8.47738
1741	g2.980.32	16.8615
1742	g2.980.32	12.4997
1743	g2.980.32	2.56618
1744	g2.980.32	10.6785
1745	g2.980.32	11.8816
1746	g2.980.32	2.76621
1747	g2.980.32	19.3825
1748	g2.980.32	3.87265
1749	g2.980.32	12.6345
1750	g2.980.32	5.35958
1751	g2.980.32	7.59619
1752	g2.980.32	8.10736
1753	g2.980.32	18.5095
1754	g2.980.32	5.7546
1755	g2.980.32	3.93514
1756	g2.980.32	9.95781
1757	g2.980.32	4.09465
1758	g2.980.32	10.8007
1759	g2.980.32	12.4446
1760	g2.980.32	20.8087
1761	g2.980.32	5.8959
1762	g2.980.32	11.3249
1763	g2.980.32	13.969
1764	g2.980.32	11.5832
1765	g2.980.32	9.59882
1766	g2.980.32	18.0353
1767	g2.980.32	6.40803
1768	g2.980.32	15.5184
1769	g2.980.32	2.3422
1770	g2.980.32	14.0714
1771	g2.980.32	6.98572
1772	g2.980.32	7.35962
1773	g2.980.32	1.57484
1774	g2.980.32	5.48523
1775	g2.980.32	21.0436
1776	g2.980.32	12.3333
1777	g2.980.32	15.8995
1778	g2.980.32	7.12016
1779	g2.980.32	15.176
1780	g2.980.32	16.8482
1781	g2.980.32	4.81332
1782	g2.980.32	7.35768
1783	g2.980.32	19.3384
1784	g2.980.32	4.16609
1785	g2.980.32	12.477
1786	g2.980.32	7.75031
1787	g2.980.32	7.84742
1788	g2.980.32	14.6926
1789	g2.980.32	13.7858
1790	g2.980.32	11.1495
1791	g2.980.32	6.56029
1792	g2.980.32	8.88522
1793	g2.980.32	10.9621
1794	g2.980.32	2.98541
1795	g2.980.32	12.0148
1796	g2.980.32	11.2033
1797	g2.980.32	8.8519
1798	g2.980.32	14.1842
1799	g2.980.32	10.1462
1800	g2.980.32	7.78289
1801	g2.980.32	1.92128
1802	g2.980.32	13.6802
1803	g2.980.32	9.59938
1804	g2.980.32	6.16301
1805	g2.980.32	4.36006
1806	g2.980.32	9.96143
1807	g2.980.32	14.2075
1808	g2.980.32	3.65809
1809	g2.980.32	4.43177
1810	g2.980.32	4.92372
1811	g2.980.32	10.5647
1812	g2.980.32	12.6963
1813	g2.980.32	11.906
1814	g2.980.32	5.71894
1815	g2.980.32	5.38263
1816	g2.980.32	13.861
1817	g2.980.32	28.4713
1818	g2.980.32	18.57
1819	g2.980.32	6.31927
1820	g2.980.32	12.6245
1821	g2.980.32	30.0265
1822	g2.980.32	6.06009
1823	g2.980.32	10.2855
1824	g2.980.32	7.68472
1825	g2.980.32	26.6835
1826	g2.980.32	11.5126
1827	g2.980.32	8.95621
1828	g2.980.32	23.8143
1829	g2.980.32	9.84376
1830	g2.980.32	11.3407
1831	g2.980.32	14.664
1832	g2.980.32	4.90535
1833	g2.980.32	12.6015
1834	g2.980.32	17.0723
1835	g2.980.32	12.2808
1836	g2.980.32	8.95731
1837	g2.980.32	21.0382
1838	g2.980.32	7.44732
1839	g2.980.32	1.53141
1840	g2.980.32	1.45412
1841	g2.980.32	12.2815
1842	g2.980.32	6.18348
1843	g2.980.32	5.18677
1844	g2.980.32	11.6186
1845	g2.980.32	15.8734
1846	g2.980.32	9.59198
1847	g2.980.32	5.08473
1848	g2.980.32	6.86429
1849	g2.980.32	7.80221
1850	g2.980.32	27.3824
1851	g2.980.32	3.77989
1852	g2.980.32	6.281
1853	g2.980.32	9.59009
1854	g2.980.32	6.80832
1855	g2.980.32	6.52917
1856	g2.980.32	7.75808
1857	g2.980.32	10.9545
1858	g2.980.32	8.41066
1859	g2.980.32	5.10196
1860	g2.980.32	12.1104
1861	g2.980.32	16.5204
1862	g2.980.32	21.5552
1863	g2.980.32	16.2281
1864	g2.980.32	24.3871
1865	g2.980.32	25.4242
1866	g2.980.32	9.13359
1867	g2.980.32	11.022
1868	g2.980.32	21.4458
1869	g2.980.32	9.64857
1870	g2.980.32	2.45689
1871	g2.980.32	9.01886
1872	g2.980.32	11.3797
1873	g2.980.32	8.64899
1874	g2.980.32	14.2516
1875	g2.980.32	16.1651
1876	g2.980.32	14.8881
1877	g2.980.32	9.4112
1878	g2.980.32	17.2764
1879	g2.980.32	9.32797
1880	g2.980.32	9.63459
1881	g2.980.32	9.13714
1882	g2.980.32	12.6095
1883	g2.980.32	5.55871
1884	g2.980.32	8.35925
1885	g2.980.32	2.95446
1886	g2.980.32	6.94466
1887	g2.980.32	20.3005
1888	g2.980.32	8.19024
1889	g2.980.32	9.54165
1890	g2.980.32	8.89228
1891	g2.980.32	3.56298
1892	g2.980.32	9.89088
1893	g2.980.32	12.4956
1894	g2.980.32	9.82293
1895	g2.980.32	17.0732
1896	g2.980.32	14.0871
1897	g2.980.32	6.56876
1898	g2.980.32	13.8817
1899	g2.980.32	2.06097
1900	g2.980.32	16.0625
1901	g2.980.32	15.1018
1902	g2.980.32	9.76142
1903	g2.980.32	13.2563
1904	g2.980.32	5.91011
1905	g2.980.32	25.5936
1906	g2.980.32	4.2332
1907	g2.980.32	16.1187
1908	g2.980.32	6.4594
1909	g2.980.32	12.3628
1910	g2.980.32	11.0714
1911	g2.980.32	8.45677
1912	g2.980.32	13.3604
1913	g2.980.32	8.44012
1914	g2.980.32	15.7549
1915	g2.980.32	28.1125
1916	g2.980.32	10.9596
1917	g2.980.32	12.6973
1918	g2.980.32	17.3856
1919	g2.980.32	10.4608
1920	g2.980.32	16.2433
1921	g2.980.32	14.7798
1922	g2.980.32	10.5263
1923	g2.980.32	7.26075
1924	g2.980.32	6.85881
1925	g2.980.32	8.36673
1926	g2.980.32	17.5797
1927	g2.980.32	9.66138
1928	g2.980.32	2.84694
1929	g2.980.32	13.4367
1930	g2.980.32	14.1525
1931	g2.980.32	10.1914
1932	g2.980.32	4.19391
1933	g2.980.32	11.754
1934	g2.980.32	3.22905
1935	g2.980.32	2.82355
1936	g2.980.32	5.76839
1937	g2.980.32	16.1614
1938	g2.980.32	11.3732
1939	g2.980.32	9.10573
1940	g2.980.32	16.6778
1941	g2.980.32	12.4832
1942	g2.980.32	6.95549
1943	g2.980.32	7.81861
1944	g2.980.32	2.9904
1945	g2.980.32	3.51028
1946	g2.980.32	9.42634
1947	g2.980.32	13.1003
1948	g2.980.32	5.78786
1949	g2.980.32	12.1969
1950	g2.980.32	4.97924
1951	g2.980.32	11.7142
1952	g2.980.32	11.1631
1953	g2.980.32	12.1409
1954	g2.980.32	6.11816
1955	g2.980.32	15.0527
1956	g2.980.32	11.087
1957	g2.980.32	7.43138
1958	g2.980.32	3.47956
1959	g2.980.32	15.1415
1960	g2.980.32	4.50092
1961	g2.980.32	8.22597
1962	g2.980.32	3.11469
1963	g2.980.32	18.0413
1964	g2.980.32	3.77417
1965	g2.980.32	4.46524
1966	g2.980.32	14.249
1967	g2.980.32	24.4154
1968	g2.980.32	10.8557
1969	g2.980.32	7.71831
1970	g2.980.32	21.045
1971	g2.980.32	9.34978
1972	g2.980.32	6.67427
1973	g2.980.32	3.65036
1974	g2.980.32	3.86539
1975	g2.980.32	16.4979
1976	g2.980.32	14.5901
1977	g2.980.32	4.86199
1978	g2.980.32	26.7855
1979	g2.980.32	14.9391
1980	g2.980.32	4.14774
1981	g2.980.32	6.9282
1982	g2.980.32	6.93987
1983	g2.980.32	1.99159
1984	g2.980.32	6.84961
1985	g2.980.32	7.45416
1986	g2.980.32	13.013
1987	g2.980.32	8.95172
1988	g2.980.32	12.4291
1989	g2.980.32	11.1468
1990	g2.980.32	10.3758
1991	g2.980.32	16.2279
1992	g2.980.32	6.02741
1993	g2.980.32	8.65391
1994	g2.980.32	4.00594
1995	g2.980.32	2.7076
1996	g2.980.32	6.18532
1997	g2.980.32	14.0663
1998	g2.980.32	12.2107
1999	g2.980.32	5.68634
[truncated: 1,001 more rows]

## Sheet: 2D
id	Type	Count
1	Ground truth	Triplet
2	Ground truth	Singlet
3	Ground truth	Singlet
4	Ground truth	Singlet
5	Ground truth	Singlet
6	Ground truth	Singlet
7	Ground truth	Doublet
8	Ground truth	Singlet
9	Ground truth	Doublet
10	Ground truth	Singlet
11	Ground truth	Singlet
12	Ground truth	Triplet
13	Ground truth	Singlet
14	Ground truth	Triplet
15	Ground truth	Singlet
16	Ground truth	Singlet
17	Ground truth	Doublet
18	Ground truth	Doublet
19	Ground truth	Singlet
20	Ground truth	Singlet
21	Ground truth	Singlet
22	Ground truth	Singlet
23	Ground truth	Singlet
24	Ground truth	Singlet
25	Ground truth	Singlet
26	Ground truth	Singlet
27	Ground truth	Singlet
28	Ground truth	Singlet
29	Ground truth	Singlet
30	Ground truth	Triplet
31	Ground truth	Singlet
32	Ground truth	Singlet
33	Ground truth	Singlet
34	Ground truth	Singlet
35	Ground truth	Singlet
36	Ground truth	Singlet
37	Ground truth	Singlet
38	Ground truth	Singlet
39	Ground truth	Singlet
40	Ground truth	Singlet
41	Ground truth	Singlet
42	Ground truth	Singlet
43	Ground truth	Singlet
44	Ground truth	Singlet
45	Ground truth	Doublet
46	Ground truth	Singlet
47	Ground truth	Singlet
48	Ground truth	Singlet
49	Ground truth	Singlet
50	Ground truth	Doublet
51	Ground truth	Singlet
52	Ground truth	Singlet
53	Ground truth	Singlet
54	Ground truth	Singlet
55	Ground truth	Triplet
56	Ground truth	Singlet
57	Ground truth	Singlet
58	Ground truth	Singlet
59	Ground truth	Singlet
60	Ground truth	Singlet
61	Ground truth	Doublet
62	Ground truth	Singlet
63	Ground truth	Singlet
64	Ground truth	Singlet
65	Ground truth	Triplet
66	Ground truth	Doublet
67	Ground truth	Singlet
68	Ground truth	Doublet
69	Ground truth	Doublet
70	Ground truth	Singlet
71	Ground truth	Singlet
72	Ground truth	Singlet
73	Ground truth	Singlet
74	Ground truth	Singlet
75	Ground truth	Singlet
76	Ground truth	Singlet
77	Ground truth	Singlet
78	Ground truth	Singlet
79	Ground truth	Singlet
80	Ground truth	Singlet
81	Ground truth	Singlet
82	Ground truth	Singlet
83	Ground truth	Singlet
84	Ground truth	Singlet
85	Ground truth	Singlet
86	Ground truth	Doublet
87	Ground truth	Singlet
88	Ground truth	Singlet
89	Ground truth	Singlet
90	Ground truth	Singlet
91	Ground truth	Singlet
92	Ground truth	Singlet
93	Ground truth	Singlet
94	Ground truth	Triplet
95	Ground truth	Singlet
96	Ground truth	Singlet
97	Ground truth	Singlet
98	Ground truth	Singlet
99	Ground truth	Singlet
100	Ground truth	Doublet
101	Ground truth	Singlet
102	Ground truth	Doublet
103	Ground truth	Singlet
104	Ground truth	Singlet
105	Ground truth	Triplet
106	Ground truth	Singlet
107	Ground truth	Triplet
108	Ground truth	Singlet
109	Ground truth	Singlet
110	Ground truth	Doublet
111	Ground truth	Doublet
112	Ground truth	Doublet
113	Ground truth	Singlet
114	Ground truth	Singlet
115	Ground truth	Singlet
116	Ground truth	Singlet
117	Ground truth	Singlet
118	Ground truth	Singlet
119	Ground truth	Singlet
120	Ground truth	Singlet
121	Ground truth	Doublet
122	Ground truth	Singlet
123	Ground truth	Singlet
124	Ground truth	Singlet
125	Ground truth	Singlet
126	Ground truth	Singlet
127	Ground truth	Triplet
128	Ground truth	Singlet
129	Ground truth	Singlet
130	Ground truth	Singlet
131	Ground truth	Singlet
132	Ground truth	Singlet
133	Ground truth	Singlet
134	Ground truth	Doublet
135	Ground truth	Singlet
136	Ground truth	Singlet
137	Ground truth	Singlet
138	Ground truth	Singlet
139	Ground truth	Singlet
140	Ground truth	Singlet
141	Ground truth	Singlet
142	Ground truth	Singlet
143	Ground truth	Singlet
144	Ground truth	Doublet
145	Ground truth	Singlet
146	Ground truth	Doublet
147	Ground truth	Singlet
148	Ground truth	Triplet
149	Ground truth	Singlet
150	Ground truth	Singlet
151	Ground truth	Singlet
152	Ground truth	Singlet
153	Ground truth	Doublet
154	Ground truth	Singlet
155	Ground truth	Triplet
156	Ground truth	Triplet
157	Ground truth	Singlet
158	Ground truth	Singlet
159	Ground truth	Doublet
160	Ground truth	Doublet
161	Ground truth	Doublet
162	Ground truth	Singlet
163	Ground truth	Singlet
164	Ground truth	Singlet
165	Ground truth	Singlet
166	Ground truth	Singlet
167	Ground truth	Doublet
168	Ground truth	Doublet
169	Ground truth	Singlet
170	Ground truth	Singlet
171	Ground truth	Singlet
172	Ground truth	Singlet
173	Ground truth	Singlet
174	Ground truth	Doublet
175	Ground truth	Singlet
176	Ground truth	Singlet
177	Ground truth	Singlet
178	Ground truth	Singlet
179	Ground truth	Singlet
180	Ground truth	Doublet
181	Ground truth	Singlet
182	Ground truth	Doublet
183	Ground truth	Doublet
184	Ground truth	Doublet
185	Ground truth	Singlet
186	Ground truth	Triplet
187	Ground truth	Singlet
188	Ground truth	Triplet
189	Ground truth	Singlet
190	Ground truth	Singlet
191	Ground truth	Doublet
192	Ground truth	Singlet
193	Ground truth	Doublet
194	Ground truth	Singlet
195	Ground truth	Singlet
196	Ground truth	Singlet
197	Ground truth	Singlet
198	Ground truth	Singlet
199	Ground truth	Singlet
200	Ground truth	Singlet
201	Ground truth	Singlet
202	Ground truth	Singlet
203	Ground truth	Singlet
204	Ground truth	Singlet
205	Ground truth	Singlet
206	Ground truth	Doublet
207	Ground truth	Singlet
208	Ground truth	Singlet
209	Ground truth	Singlet
210	Ground truth	Singlet
211	Ground truth	Singlet
212	Ground truth	Doublet
213	Ground truth	Singlet
214	Ground truth	Singlet
215	Ground truth	Doublet
216	Ground truth	Singlet
217	Ground truth	Singlet
218	Ground truth	Singlet
219	Ground truth	Singlet
220	Ground truth	Singlet
221	Ground truth	Doublet
222	Ground truth	Singlet
223	Ground truth	Singlet
224	Ground truth	Singlet
225	Ground truth	Singlet
226	Ground truth	Singlet
227	Ground truth	Singlet
228	Ground truth	Singlet
229	Ground truth	Doublet
230	Ground truth	Triplet
231	Ground truth	Singlet
232	Ground truth	Singlet
233	Ground truth	Singlet
234	Ground truth	Doublet
235	Ground truth	Singlet
236	Ground truth	Singlet
237	Ground truth	Triplet
238	Ground truth	Singlet
239	Ground truth	Doublet
240	Ground truth	Singlet
241	Ground truth	Singlet
242	Ground truth	Singlet
243	Ground truth	Singlet
244	Ground truth	Singlet
245	Ground truth	Singlet
246	Ground truth	Singlet
247	Ground truth	Singlet
248	Ground truth	Doublet
249	Ground truth	Singlet
250	Ground truth	Singlet
251	Ground truth	Singlet
252	Ground truth	Singlet
253	Ground truth	Triplet
254	Ground truth	Singlet
255	Ground truth	Singlet
256	Ground truth	Singlet
257	Ground truth	Singlet
258	Ground truth	Singlet
259	Ground truth	Singlet
260	Ground truth	Triplet
261	Ground truth	Singlet
262	Ground truth	Singlet
263	Ground truth	Singlet
264	Ground truth	Singlet
265	Ground truth	Singlet
266	Ground truth	Singlet
267	Ground truth	Singlet
268	Ground truth	Singlet
269	Ground truth	Singlet
270	Ground truth	Singlet
271	Ground truth	Singlet
272	Ground truth	Doublet
273	Ground truth	Singlet
274	Ground truth	Doublet
275	Ground truth	Singlet
276	Ground truth	Singlet
277	Ground truth	Singlet
278	Ground truth	Doublet
279	Ground truth	Doublet
280	Ground truth	Singlet
281	Ground truth	Singlet
282	Ground truth	Doublet
283	Ground truth	Singlet
284	Ground truth	Singlet
285	Ground truth	Singlet
286	Ground truth	Singlet
287	Ground truth	Triplet
288	Ground truth	Triplet
289	Ground truth	Singlet
290	Ground truth	Triplet
291	Ground truth	Singlet
292	Ground truth	Singlet
293	Ground truth	Singlet
294	Ground truth	Doublet
295	Ground truth	Singlet
296	Ground truth	Singlet
297	Ground truth	Singlet
298	Ground truth	Singlet
299	Ground truth	Singlet
300	Ground truth	Singlet
301	Ground truth	Singlet
302	Ground truth	Singlet
303	Ground truth	Singlet
304	Ground truth	Singlet
305	Ground truth	Singlet
306	Ground truth	Triplet
307	Ground truth	Singlet
308	Ground truth	Singlet
309	Ground truth	Triplet
310	Ground truth	Doublet
311	Ground truth	Triplet
312	Ground truth	Singlet
313	Ground truth	Triplet
314	Ground truth	Doublet
315	Ground truth	Singlet
316	Ground truth	Singlet
317	Ground truth	Singlet
318	Ground truth	Doublet
319	Ground truth	Singlet
320	Ground truth	Singlet
321	Ground truth	Doublet
322	Ground truth	Singlet
323	Ground truth	Singlet
324	Ground truth	Doublet
325	Ground truth	Singlet
326	Ground truth	Singlet
327	Ground truth	Singlet
328	Ground truth	Singlet
329	Ground truth	Singlet
330	Ground truth	Doublet
331	Ground truth	Singlet
332	Ground truth	Singlet
333	Ground truth	Singlet
334	Ground truth	Singlet
335	Ground truth	Singlet
336	Ground truth	Singlet
337	Ground truth	Singlet
338	Ground truth	Doublet
339	Ground truth	Singlet
340	Ground truth	Singlet
341	Ground truth	Singlet
342	Ground truth	Singlet
343	Ground truth	Singlet
344	Ground truth	Triplet
345	Ground truth	Singlet
346	Ground truth	Singlet
347	Ground truth	Doublet
348	Ground truth	Doublet
349	Ground truth	Singlet
350	Ground truth	Singlet
351	Ground truth	Singlet
352	Ground truth	Singlet
353	Ground truth	Singlet
354	Ground truth	Doublet
355	Ground truth	Singlet
356	Ground truth	Singlet
357	Ground truth	Singlet
358	Ground truth	Singlet
359	Ground truth	Singlet
360	Ground truth	Singlet
361	Ground truth	Singlet
362	Ground truth	Singlet
363	Ground truth	Singlet
364	Ground truth	Singlet
365	Ground truth	Singlet
366	Ground truth	Singlet
367	Ground truth	Doublet
368	Ground truth	Singlet
369	Ground truth	Doublet
370	Ground truth	Singlet
371	Ground truth	Doublet
372	Ground truth	Triplet
373	Ground truth	Singlet
374	Ground truth	Singlet
375	Ground truth	Singlet
376	Ground truth	Doublet
377	Ground truth	Singlet
378	Ground truth	Singlet
379	Ground truth	Singlet
380	Ground truth	Singlet
381	Ground truth	Singlet
382	Ground truth	Singlet
383	Ground truth	Singlet
384	Ground truth	Singlet
385	Ground truth	Singlet
386	Ground truth	Singlet
387	Ground truth	Singlet
388	Ground truth	Singlet
389	Ground truth	Doublet
390	Ground truth	Doublet
391	Ground truth	Singlet
392	Ground truth	Singlet
393	Ground truth	Triplet
394	Ground truth	Singlet
395	Ground truth	Singlet
396	Ground truth	Singlet
397	Ground truth	Singlet
398	Ground truth	Singlet
399	Ground truth	Singlet
400	Ground truth	Singlet
401	Ground truth	Singlet
402	Ground truth	Singlet
403	Ground truth	Singlet
404	Ground truth	Singlet
405	Ground truth	Doublet
406	Ground truth	Singlet
407	Ground truth	Singlet
408	Ground truth	Singlet
409	Ground truth	Singlet
410	Ground truth	Singlet
411	Ground truth	Singlet
412	Ground truth	Triplet
413	Ground truth	Singlet
414	Ground truth	Doublet
415	Ground truth	Singlet
416	Ground truth	Singlet
417	Ground truth	Triplet
418	Ground truth	Singlet
419	Ground truth	Singlet
420	Ground truth	Singlet
421	Ground truth	Singlet
422	Ground truth	Singlet
423	Ground truth	Singlet
424	Ground truth	Triplet
425	Ground truth	Triplet
426	Ground truth	Singlet
427	Ground truth	Singlet
428	Ground truth	Singlet
429	Ground truth	Doublet
430	Ground truth	Singlet
431	Ground truth	Doublet
432	Ground truth	Singlet
433	Ground truth	Singlet
434	Ground truth	Triplet
435	Ground truth	Singlet
436	Ground truth	Singlet
437	Ground truth	Singlet
438	Ground truth	Singlet
439	Ground truth	Singlet
440	Ground truth	Doublet
441	Ground truth	Singlet
442	Ground truth	Singlet
443	Ground truth	Singlet
444	Ground truth	Triplet
445	Ground truth	Singlet
446	Ground truth	Doublet
447	Ground truth	Singlet
448	Ground truth	Singlet
449	Ground truth	Triplet
450	Ground truth	Singlet
451	Ground truth	Singlet
452	Ground truth	Singlet
453	Ground truth	Singlet
454	Ground truth	Triplet
455	Ground truth	Singlet
456	Ground truth	Singlet
457	Ground truth	Singlet
458	Ground truth	Doublet
459	Ground truth	Singlet
460	Ground truth	Triplet
461	Ground truth	Singlet
462	Ground truth	Singlet
463	Ground truth	Doublet
464	Ground truth	Singlet
465	Ground truth	Singlet
466	Ground truth	Singlet
467	Ground truth	Singlet
468	Ground truth	Singlet
469	Ground truth	Singlet
470	Ground truth	Singlet
471	Ground truth	Singlet
472	Ground truth	Singlet
473	Ground truth	Triplet
474	Ground truth	Singlet
475	Ground truth	Singlet
476	Ground truth	Doublet
477	Ground truth	Triplet
478	Ground truth	Singlet
479	Ground truth	Singlet
480	Ground truth	Singlet
481	Ground truth	Doublet
482	Ground truth	Singlet
483	Ground truth	Singlet
484	Ground truth	Singlet
485	Ground truth	Singlet
486	Ground truth	Singlet
487	Ground truth	Singlet
488	Ground truth	Singlet
489	Ground truth	Singlet
490	Ground truth	Doublet
491	Ground truth	Singlet
492	Ground truth	Doublet
493	Ground truth	Singlet
494	Ground truth	Singlet
495	Ground truth	Singlet
496	Ground truth	Singlet
497	Ground truth	Singlet
498	Ground truth	Singlet
499	Ground truth	Singlet
500	Ground truth	Singlet
501	Ground truth	Triplet
502	Ground truth	Singlet
503	Ground truth	Singlet
504	Ground truth	Singlet
505	Ground truth	Doublet
506	Ground truth	Singlet
507	Ground truth	Singlet
508	Ground truth	Singlet
509	Ground truth	Triplet
510	Ground truth	Singlet
511	Ground truth	Singlet
512	Ground truth	Singlet
513	Ground truth	Singlet
514	Ground truth	Singlet
515	Ground truth	Triplet
516	Ground truth	Singlet
517	Ground truth	Triplet
518	Ground truth	Singlet
519	Ground truth	Singlet
520	Ground truth	Singlet
521	Ground truth	Singlet
522	Ground truth	Singlet
523	Ground truth	Singlet
524	Ground truth	Triplet
525	Ground truth	Doublet
526	Ground truth	Singlet
527	Ground truth	Singlet
528	Ground truth	Singlet
529	Ground truth	Doublet
530	Ground truth	Singlet
531	Ground truth	Singlet
532	Ground truth	Singlet
533	Ground truth	Singlet
534	Ground truth	Singlet
535	Ground truth	Singlet
536	Ground truth	Doublet
537	Ground truth	Singlet
538	Ground truth	Singlet
539	Ground truth	Singlet
540	Ground truth	Singlet
541	Ground truth	Doublet
542	Ground truth	Singlet
543	Ground truth	Doublet
544	Ground truth	Doublet
545	Ground truth	Singlet
546	Ground truth	Singlet
547	Ground truth	Singlet
548	Ground truth	Singlet
549	Ground truth	Singlet
550	Ground truth	Doublet
551	Ground truth	Singlet
552	Ground truth	Singlet
553	Ground truth	Singlet
554	Ground truth	Singlet
555	Ground truth	Singlet
556	Ground truth	Singlet
557	Ground truth	Singlet
558	Ground truth	Singlet
559	Ground truth	Singlet
560	Ground truth	Singlet
561	Ground truth	Singlet
562	Ground truth	Singlet
563	Ground truth	Singlet
564	Ground truth	Singlet
565	Ground truth	Doublet
566	Ground truth	Singlet
567	Ground truth	Singlet
568	Ground truth	Singlet
569	Ground truth	Singlet
570	Ground truth	Doublet
571	Ground truth	Singlet
572	Ground truth	Doublet
573	Ground truth	Singlet
574	Ground truth	Singlet
575	Ground truth	Singlet
576	Ground truth	Doublet
577	Ground truth	Singlet
578	Ground truth	Singlet
579	Ground truth	Singlet
580	Ground truth	Singlet
581	Ground truth	Singlet
582	Ground truth	Singlet
583	Ground truth	Singlet
584	Ground truth	Singlet
585	Ground truth	Singlet
586	Ground truth	Singlet
587	Ground truth	Singlet
588	Ground truth	Singlet
589	Ground truth	Singlet
590	Ground truth	Singlet
591	Ground truth	Triplet
592	Ground truth	Singlet
593	Ground truth	Singlet
594	Ground truth	Singlet
595	Ground truth	Singlet
596	Ground truth	Singlet
597	Ground truth	Singlet
598	Ground truth	Triplet
599	Ground truth	Singlet
600	Ground truth	Singlet
601	Ground truth	Singlet
602	Ground truth	Singlet
603	Ground truth	Triplet
604	Ground truth	Singlet
605	Ground truth	Doublet
606	Ground truth	Singlet
607	Ground truth	Singlet
608	Ground truth	Singlet
609	Ground truth	Singlet
610	Ground truth	Singlet
611	Ground truth	Singlet
612	Ground truth	Singlet
613	Ground truth	Singlet
614	Ground truth	Singlet
615	Ground truth	Singlet
616	Ground truth	Singlet
617	Ground truth	Singlet
618	Ground truth	Doublet
619	Ground truth	Singlet
620	Ground truth	Singlet
621	Ground truth	Doublet
622	Ground truth	Singlet
623	Ground truth	Singlet
624	Ground truth	Singlet
625	Ground truth	Singlet
626	Ground truth	Singlet
627	Ground truth	Singlet
628	Ground truth	Triplet
629	Ground truth	Singlet
630	Ground truth	Singlet
631	Ground truth	Doublet
632	Ground truth	Singlet
633	Ground truth	Singlet
634	Ground truth	Singlet
635	Ground truth	Singlet
636	Ground truth	Singlet
637	Ground truth	Doublet
638	Ground truth	Singlet
639	Ground truth	Singlet
640	Ground truth	Singlet
641	Ground truth	Singlet
642	Ground truth	Singlet
643	Ground truth	Singlet
644	Ground truth	Triplet
645	Ground truth	Doublet
646	Ground truth	Singlet
647	Ground truth	Singlet
648	Ground truth	Singlet
649	Ground truth	Singlet
650	Ground truth	Singlet
651	Ground truth	Singlet
652	Ground truth	Singlet
653	Ground truth	Singlet
654	Ground truth	Singlet
655	Ground truth	Singlet
656	Ground truth	Singlet
657	Ground truth	Singlet
658	Ground truth	Singlet
659	Ground truth	Singlet
660	Ground truth	Singlet
661	Ground truth	Singlet
662	Ground truth	Singlet
663	Ground truth	Singlet
664	Ground truth	Triplet
665	Ground truth	Singlet
666	Ground truth	Singlet
667	Ground truth	Doublet
668	Ground truth	Singlet
669	Ground truth	Singlet
670	Ground truth	Singlet
671	Ground truth	Singlet
672	Ground truth	Singlet
673	Ground truth	Singlet
674	Ground truth	Singlet
675	Ground truth	Singlet
676	Ground truth	Doublet
677	Ground truth	Singlet
678	Ground truth	Doublet
679	Ground truth	Singlet
680	Ground truth	Doublet
681	Ground truth	Singlet
682	Ground truth	Singlet
683	Ground truth	Singlet
684	Ground truth	Singlet
685	Ground truth	Singlet
686	Ground truth	Singlet
687	Ground truth	Doublet
688	Ground truth	Singlet
689	Ground truth	Doublet
690	Ground truth	Singlet
691	Ground truth	Doublet
692	Ground truth	Singlet
693	Ground truth	Singlet
694	Ground truth	Singlet
695	Ground truth	Doublet
696	Ground truth	Singlet
697	Ground truth	Doublet
698	Ground truth	Doublet
699	Ground truth	Singlet
700	Ground truth	Singlet
701	Ground truth	Singlet
702	Ground truth	Singlet
703	Ground truth	Singlet
704	Ground truth	Doublet
705	Ground truth	Singlet
706	Ground truth	Singlet
707	Ground truth	Doublet
708	Ground truth	Singlet
709	Ground truth	Singlet
710	Ground truth	Doublet
711	Ground truth	Singlet
712	Ground truth	Singlet
713	Ground truth	Doublet
714	Ground truth	Singlet
715	Ground truth	Singlet
716	Ground truth	Singlet
717	Ground truth	Singlet
718	Ground truth	Singlet
719	Ground truth	Doublet
720	Ground truth	Singlet
721	Ground truth	Singlet
722	Ground truth	Singlet
723	Ground truth	Singlet
724	Ground truth	Triplet
725	Ground truth	Doublet
726	Ground truth	Singlet
727	Ground truth	Singlet
728	Ground truth	Doublet
729	Ground truth	Singlet
730	Ground truth	Singlet
731	Ground truth	Doublet
732	Ground truth	Triplet
733	Ground truth	Singlet
734	Ground truth	Doublet
735	Ground truth	Singlet
736	Ground truth	Singlet
737	Ground truth	Singlet
738	Ground truth	Doublet
739	Ground truth	Singlet
740	Ground truth	Singlet
741	Ground truth	Singlet
742	Ground truth	Singlet
743	Ground truth	Doublet
744	Ground truth	Singlet
745	Ground truth	Singlet
746	Ground truth	Singlet
747	Ground truth	Singlet
748	Ground truth	Singlet
749	Ground truth	Singlet
750	Ground truth	Singlet
751	Ground truth	Singlet
752	Ground truth	Singlet
753	Ground truth	Singlet
754	Ground truth	Singlet
755	Ground truth	Singlet
756	Ground truth	Triplet
757	Ground truth	Singlet
758	Ground truth	Singlet
759	Ground truth	Singlet
760	Ground truth	Singlet
761	Ground truth	Singlet
762	Ground truth	Singlet
763	Ground truth	Singlet
764	Ground truth	Doublet
765	Ground truth	Doublet
766	Ground truth	Doublet
767	Ground truth	Singlet
768	Ground truth	Singlet
769	Ground truth	Doublet
770	Ground truth	Singlet
771	Ground truth	Doublet
772	Ground truth	Singlet
773	Ground truth	Singlet
774	Ground truth	Singlet
775	Ground truth	Doublet
776	Ground truth	Singlet
777	Ground truth	Singlet
778	Ground truth	Singlet
779	Ground truth	Singlet
780	Ground truth	Singlet
781	Ground truth	Singlet
782	Ground truth	Singlet
783	Ground truth	Singlet
784	Ground truth	Singlet
785	Ground truth	Singlet
786	Ground truth	Singlet
787	Ground truth	Singlet
788	Ground truth	Singlet
789	Ground truth	Singlet
790	Ground truth	Doublet
791	Ground truth	Singlet
792	Ground truth	Singlet
793	Ground truth	Singlet
794	Ground truth	Singlet
795	Ground truth	Singlet
796	Ground truth	Singlet
797	Ground truth	Singlet
798	Ground truth	Singlet
799	Ground truth	Singlet
800	Ground truth	Singlet
801	Ground truth	Doublet
802	Ground truth	Singlet
803	Ground truth	Singlet
804	Ground truth	Triplet
805	Ground truth	Singlet
806	Ground truth	Singlet
807	Ground truth	Singlet
808	Ground truth	Triplet
809	Ground truth	Singlet
810	Ground truth	Singlet
811	Ground truth	Doublet
812	Ground truth	Singlet
813	Ground truth	Singlet
814	Ground truth	Singlet
815	Ground truth	Singlet
816	Ground truth	Singlet
817	Ground truth	Doublet
818	Ground truth	Singlet
819	Ground truth	Doublet
820	Ground truth	Singlet
821	Ground truth	Singlet
822	Ground truth	Singlet
823	Ground truth	Triplet
824	Ground truth	Singlet
825	Ground truth	Singlet
826	Ground truth	Singlet
827	Ground truth	Singlet
828	Ground truth	Doublet
829	Ground truth	Singlet
830	Ground truth	Triplet
831	Ground truth	Singlet
832	Ground truth	Singlet
833	Ground truth	Singlet
834	Ground truth	Singlet
835	Ground truth	Doublet
836	Ground truth	Singlet
837	Ground truth	Singlet
838	Ground truth	Doublet
839	Ground truth	Singlet
840	Ground truth	Triplet
841	Ground truth	Singlet
842	Ground truth	Singlet
843	Ground truth	Singlet
844	Ground truth	Singlet
845	Ground truth	Singlet
846	Ground truth	Doublet
847	Ground truth	Singlet
848	Ground truth	Singlet
849	Ground truth	Singlet
850	Ground truth	Singlet
851	Ground truth	Singlet
852	Ground truth	Singlet
853	Ground truth	Singlet
854	Ground truth	Singlet
855	Ground truth	Singlet
856	Ground truth	Singlet
857	Ground truth	Doublet
858	Ground truth	Singlet
859	Ground truth	Singlet
860	Ground truth	Singlet
861	Ground truth	Singlet
862	Ground truth	Singlet
863	Ground truth	Singlet
864	Ground truth	Singlet
865	Ground truth	Singlet
866	Ground truth	Singlet
867	Ground truth	Singlet
868	Ground truth	Singlet
869	Ground truth	Singlet
870	Ground truth	Singlet
871	Ground truth	Singlet
872	Ground truth	Singlet
873	Ground truth	Singlet
874	Ground truth	Singlet
875	Ground truth	Singlet
876	Ground truth	Doublet
877	Ground truth	Singlet
878	Ground truth	Doublet
879	Ground truth	Singlet
880	Ground truth	Singlet
881	Ground truth	Singlet
882	Ground truth	Singlet
883	Ground truth	Singlet
884	Ground truth	Singlet
885	Ground truth	Singlet
886	Ground truth	Singlet
887	Ground truth	Doublet
888	Ground truth	Singlet
889	Ground truth	Doublet
890	Ground truth	Doublet
891	Ground truth	Singlet
892	Ground truth	Singlet
893	Ground truth	Triplet
894	Ground truth	Singlet
895	Ground truth	Singlet
896	Ground truth	Singlet
897	Ground truth	Singlet
898	Ground truth	Singlet
899	Ground truth	Singlet
900	Ground truth	Singlet
901	Ground truth	Singlet
902	Ground truth	Singlet
903	Ground truth	Singlet
904	Ground truth	Doublet
905	Ground truth	Doublet
906	Ground truth	Singlet
907	Ground truth	Singlet
908	Ground truth	Singlet
909	Ground truth	Singlet
910	Ground truth	Singlet
911	Ground truth	Singlet
912	Ground truth	Singlet
913	Ground truth	Singlet
914	Ground truth	Singlet
915	Ground truth	Doublet
916	Ground truth	Doublet
917	Ground truth	Doublet
918	Ground truth	Singlet
919	Ground truth	Singlet
920	Ground truth	Doublet
921	Ground truth	Singlet
922	Ground truth	Doublet
923	Ground truth	Singlet
924	Ground truth	Singlet
925	Ground truth	Singlet
926	Ground truth	Doublet
927	Ground truth	Singlet
928	Ground truth	Singlet
929	Ground truth	Singlet
930	Ground truth	Singlet
931	Ground truth	Singlet
932	Ground truth	Singlet
933	Ground truth	Singlet
934	Ground truth	Singlet
935	Ground truth	Singlet
936	Ground truth	Singlet
937	Ground truth	Singlet
938	Ground truth	Singlet
939	Ground truth	Doublet
940	Ground truth	Singlet
941	Ground truth	Singlet
942	Ground truth	Singlet
943	Ground truth	Singlet
944	Ground truth	Doublet
945	Ground truth	Singlet
946	Ground truth	Singlet
947	Ground truth	Singlet
948	Ground truth	Doublet
949	Ground truth	Triplet
950	Ground truth	Singlet
951	Ground truth	Triplet
952	Ground truth	Singlet
953	Ground truth	Singlet
954	Ground truth	Doublet
955	Ground truth	Singlet
956	Ground truth	Singlet
957	Ground truth	Singlet
958	Ground truth	Singlet
959	Ground truth	Singlet
960	Ground truth	Singlet
961	Ground truth	Singlet
962	Ground truth	Singlet
963	Ground truth	Singlet
964	Ground truth	Singlet
965	Ground truth	Singlet
966	Ground truth	Singlet
967	Ground truth	Singlet
968	Ground truth	Singlet
969	Ground truth	Singlet
970	Ground truth	Singlet
971	Ground truth	Singlet
972	Ground truth	Doublet
973	Ground truth	Triplet
974	Ground truth	Triplet
975	Ground truth	Singlet
976	Ground truth	Doublet
977	Ground truth	Singlet
978	Ground truth	Singlet
979	Ground truth	Singlet
980	Ground truth	Doublet
981	Ground truth	Singlet
982	Ground truth	Singlet
983	Ground truth	Singlet
984	Ground truth	Singlet
985	Ground truth	Singlet
986	Ground truth	Singlet
987	Ground truth	Singlet
988	Ground truth	Singlet
989	Ground truth	Singlet
990	Ground truth	Singlet
991	Ground truth	Doublet
992	Ground truth	Singlet
993	Ground truth	Singlet
994	Ground truth	Doublet
995	Ground truth	Singlet
996	Ground truth	Triplet
997	Ground truth	Singlet
998	Ground truth	Singlet
999	Ground truth	Triplet
1000	Ground truth	Singlet
1001	Ground truth	Doublet
1002	Ground truth	Singlet
1003	Ground truth	Singlet
1004	Ground truth	Doublet
1005	Ground truth	Singlet
1006	Ground truth	Singlet
1007	Ground truth	Singlet
1008	Ground truth	Doublet
1009	Ground truth	Doublet
1010	Ground truth	Triplet
1011	Ground truth	Singlet
1012	Ground truth	Singlet
1013	Ground truth	Singlet
1014	Ground truth	Singlet
1015	Ground truth	Singlet
1016	Ground truth	Singlet
1017	Ground truth	Singlet
1018	Ground truth	Doublet
1019	Ground truth	Singlet
1020	Ground truth	Singlet
1021	Ground truth	Singlet
1022	Ground truth	Singlet
1023	Ground truth	Singlet
1024	Ground truth	Singlet
1025	Ground truth	Singlet
1026	Ground truth	Singlet
1027	Ground truth	Singlet
1028	Ground truth	Doublet
1029	Ground truth	Singlet
1030	Ground truth	Singlet
1031	Ground truth	Singlet
1032	Ground truth	Singlet
1033	Ground truth	Triplet
1034	Ground truth	Singlet
1035	Ground truth	Singlet
1036	Ground truth	Doublet
1037	Ground truth	Triplet
1038	Ground truth	Singlet
1039	Ground truth	Singlet
1040	Ground truth	Singlet
1041	Ground truth	Doublet
1042	Ground truth	Doublet
1043	Ground truth	Doublet
1044	Ground truth	Singlet
1045	Ground truth	Singlet
1046	Ground truth	Singlet
1047	Ground truth	Singlet
1048	Ground truth	Singlet
1049	Ground truth	Singlet
1050	Ground truth	Triplet
1051	Ground truth	Singlet
1052	Ground truth	Singlet
1053	Ground truth	Doublet
1054	Ground truth	Singlet
1055	Ground truth	Singlet
1056	Ground truth	Singlet
1057	Ground truth	Singlet
1058	Ground truth	Singlet
1059	Ground truth	Doublet
1060	Ground truth	Singlet
1061	Ground truth	Singlet
1062	Ground truth	Triplet
1063	Ground truth	Singlet
1064	Ground truth	Doublet
1065	Ground truth	Singlet
1066	Ground truth	Singlet
1067	Ground truth	Doublet
1068	Ground truth	Singlet
1069	Ground truth	Singlet
1070	Ground truth	Singlet
1071	Ground truth	Singlet
1072	Ground truth	Singlet
1073	Ground truth	Singlet
1074	Ground truth	Doublet
1075	Ground truth	Singlet
1076	Ground truth	Singlet
1077	Ground truth	Singlet
1078	Ground truth	Singlet
1079	Ground truth	Singlet
1080	Ground truth	Singlet
1081	Ground truth	Triplet
1082	Ground truth	Doublet
1083	Ground truth	Singlet
1084	Ground truth	Singlet
1085	Ground truth	Singlet
1086	Ground truth	Singlet
1087	Ground truth	Doublet
1088	Ground truth	Singlet
1089	Ground truth	Singlet
1090	Ground truth	Singlet
1091	Ground truth	Singlet
1092	Ground truth	Singlet
1093	Ground truth	Singlet
1094	Ground truth	Singlet
1095	Ground truth	Singlet
1096	Ground truth	Singlet
1097	Ground truth	Singlet
1098	Ground truth	Singlet
1099	Ground truth	Singlet
1100	Ground truth	Singlet
1101	Ground truth	Singlet
1102	Ground truth	Singlet
1103	Ground truth	Singlet
1104	Ground truth	Singlet
1105	Ground truth	Singlet
1106	Ground truth	Singlet
1107	Ground truth	Singlet
1108	Ground truth	Singlet
1109	Ground truth	Singlet
1110	Ground truth	Singlet
1111	Ground truth	Singlet
1112	Ground truth	Singlet
1113	Ground truth	Singlet
1114	Ground truth	Singlet
1115	Ground truth	Singlet
1116	Ground truth	Singlet
1117	Ground truth	Singlet
1118	Ground truth	Singlet
1119	Ground truth	Singlet
1120	Ground truth	Singlet
1121	Ground truth	Singlet
1122	Ground truth	Singlet
1123	Ground truth	Doublet
1124	Ground truth	Singlet
1125	Ground truth	Singlet
1126	Ground truth	Singlet
1127	Ground truth	Singlet
1128	Ground truth	Triplet
1129	Ground truth	Singlet
1130	Ground truth	Singlet
1131	Ground truth	Doublet
1132	Ground truth	Singlet
1133	Ground truth	Singlet
1134	Ground truth	Singlet
1135	Ground truth	Singlet
1136	Ground truth	Singlet
1137	Ground truth	Singlet
1138	Ground truth	Doublet
1139	Ground truth	Singlet
1140	Ground truth	Singlet
1141	Ground truth	Singlet
1142	Ground truth	Singlet
1143	Ground truth	Doublet
1144	Ground truth	Singlet
1145	Ground truth	Singlet
1146	Ground truth	Singlet
1147	Ground truth	Singlet
1148	Ground truth	Singlet
1149	Ground truth	Singlet
1150	Ground truth	Singlet
1151	Ground truth	Singlet
1152	Ground truth	Singlet
1153	Ground truth	Singlet
1154	Ground truth	Singlet
1155	Ground truth	Doublet
1156	Ground truth	Singlet
1157	Ground truth	Singlet
1158	Ground truth	Triplet
1159	Ground truth	Singlet
1160	Ground truth	Triplet
1161	Ground truth	Triplet
1162	Ground truth	Singlet
1163	Ground truth	Singlet
1164	Ground truth	Singlet
1165	Ground truth	Singlet
1166	Ground truth	Singlet
1167	Ground truth	Triplet
1168	Ground truth	Singlet
1169	Ground truth	Singlet
1170	Ground truth	Singlet
1171	Ground truth	Singlet
1172	Ground truth	Singlet
1173	Ground truth	Singlet
1174	Ground truth	Singlet
1175	Ground truth	Singlet
1176	Ground truth	Singlet
1177	Ground truth	Singlet
1178	Ground truth	Singlet
1179	Ground truth	Singlet
1180	Ground truth	Singlet
1181	Ground truth	Singlet
1182	Ground truth	Singlet
1183	Ground truth	Singlet
1184	Ground truth	Singlet
1185	Ground truth	Singlet
1186	Ground truth	Singlet
1187	Ground truth	Singlet
1188	Ground truth	Singlet
1189	Ground truth	Triplet
1190	Ground truth	Singlet
1191	Ground truth	Singlet
1192	Ground truth	Singlet
1193	Ground truth	Singlet
1194	Ground truth	Singlet
1195	Ground truth	Singlet
1196	Ground truth	Singlet
1197	Ground truth	Singlet
1198	Ground truth	Doublet
1199	Ground truth	Singlet
1200	Ground truth	Singlet
1201	Ground truth	Singlet
1202	Ground truth	Triplet
1203	Ground truth	Singlet
1204	Ground truth	Doublet
1205	Ground truth	Triplet
1206	Ground truth	Singlet
1207	Ground truth	Singlet
1208	Ground truth	Singlet
1209	Ground truth	Singlet
1210	Ground truth	Doublet
1211	Ground truth	Doublet
1212	Ground truth	Singlet
1213	Ground truth	Singlet
1214	Ground truth	Singlet
1215	Ground truth	Singlet
1216	Ground truth	Singlet
1217	Ground truth	Doublet
1218	Ground truth	Singlet
1219	Ground truth	Singlet
1220	Ground truth	Doublet
1221	Ground truth	Doublet
1222	Ground truth	Singlet
1223	Ground truth	Singlet
1224	Ground truth	Singlet
1225	Ground truth	Singlet
1226	Ground truth	Singlet
1227	Ground truth	Singlet
1228	Ground truth	Singlet
1229	Ground truth	Singlet
1230	Ground truth	Singlet
1231	Ground truth	Singlet
1232	Ground truth	Singlet
1233	Ground truth	Singlet
1234	Ground truth	Doublet
1235	Ground truth	Singlet
1236	Ground truth	Singlet
1237	Ground truth	Singlet
1238	Ground truth	Singlet
1239	Ground truth	Triplet
1240	Ground truth	Singlet
1241	Ground truth	Singlet
1242	Ground truth	Singlet
1243	Ground truth	Singlet
1244	Ground truth	Singlet
1245	Ground truth	Doublet
1246	Ground truth	Doublet
1247	Ground truth	Singlet
1248	Ground truth	Singlet
1249	Ground truth	Singlet
1250	Ground truth	Singlet
1251	Ground truth	Singlet
1252	Ground truth	Singlet
1253	Ground truth	Doublet
1254	Ground truth	Singlet
1255	Ground truth	Singlet
1256	Ground truth	Singlet
1257	Ground truth	Singlet
1258	Ground truth	Singlet
1259	Ground truth	Singlet
1260	Ground truth	Singlet
1261	Ground truth	Singlet
1262	Ground truth	Singlet
1263	Ground truth	Singlet
1264	Ground truth	Doublet
1265	Ground truth	Singlet
1266	Ground truth	Doublet
1267	Ground truth	Singlet
1268	Ground truth	Triplet
1269	Ground truth	Doublet
1270	Ground truth	Singlet
1271	Ground truth	Singlet
1272	Ground truth	Doublet
1273	Ground truth	Doublet
1274	Ground truth	Singlet
1275	Ground truth	Doublet
1276	Ground truth	Singlet
1277	Ground truth	Singlet
1278	Ground truth	Singlet
1279	Ground truth	Singlet
1280	Ground truth	Singlet
1281	Ground truth	Singlet
1282	Ground truth	Singlet
1283	Ground truth	Singlet
1284	Ground truth	Doublet
1285	Ground truth	Singlet
1286	Ground truth	Singlet
1287	Ground truth	Doublet
1288	Ground truth	Singlet
1289	Ground truth	Doublet
1290	Ground truth	Singlet
1291	Ground truth	Singlet
1292	Ground truth	Doublet
1293	Ground truth	Singlet
1294	Ground truth	Triplet
1295	Ground truth	Singlet
1296	Ground truth	Singlet
1297	Ground truth	Singlet
1298	Ground truth	Singlet
1299	Ground truth	Singlet
1300	Ground truth	Singlet
1301	Ground truth	Singlet
1302	Ground truth	Singlet
1303	Ground truth	Singlet
1304	Ground truth	Singlet
1305	Ground truth	Singlet
1306	Ground truth	Singlet
1307	Ground truth	Singlet
1308	Ground truth	Doublet
1309	Ground truth	Singlet
1310	Ground truth	Singlet
1311	Ground truth	Singlet
1312	Ground truth	Singlet
1313	Ground truth	Singlet
1314	Ground truth	Singlet
1315	Ground truth	Singlet
1316	Ground truth	Singlet
1317	Ground truth	Singlet
1318	Ground truth	Singlet
1319	Ground truth	Doublet
1320	Ground truth	Singlet
1321	Ground truth	Singlet
1322	Ground truth	Singlet
1323	Ground truth	Singlet
1324	Ground truth	Singlet
1325	Ground truth	Singlet
1326	Ground truth	Singlet
1327	Ground truth	Singlet
1328	Ground truth	Singlet
1329	Ground truth	Singlet
1330	Ground truth	Singlet
1331	Ground truth	Singlet
1332	Ground truth	Doublet
1333	Ground truth	Triplet
1334	Ground truth	Singlet
1335	Ground truth	Singlet
1336	Ground truth	Singlet
1337	Ground truth	Doublet
1338	Ground truth	Singlet
1339	Ground truth	Singlet
1340	Ground truth	Singlet
1341	Ground truth	Singlet
1342	Ground truth	Singlet
1343	Ground truth	Singlet
1344	Ground truth	Singlet
1345	Ground truth	Singlet
1346	Ground truth	Singlet
1347	Ground truth	Doublet
1348	Ground truth	Singlet
1349	Ground truth	Singlet
1350	Ground truth	Doublet
1351	Ground truth	Singlet
1352	Ground truth	Doublet
1353	Ground truth	Singlet
1354	Ground truth	Singlet
1355	Ground truth	Singlet
1356	Ground truth	Singlet
1357	Ground truth	Singlet
1358	Ground truth	Singlet
1359	Ground truth	Doublet
1360	Ground truth	Singlet
1361	Ground truth	Doublet
1362	Ground truth	Doublet
1363	Ground truth	Doublet
1364	Ground truth	Singlet
1365	Ground truth	Singlet
1366	Ground truth	Singlet
1367	Ground truth	Singlet
1368	Ground truth	Singlet
1369	Ground truth	Triplet
1370	Ground truth	Doublet
1371	Ground truth	Doublet
1372	Ground truth	Singlet
1373	Ground truth	Singlet
1374	Ground truth	Singlet
1375	Ground truth	Singlet
1376	Ground truth	Singlet
1377	Ground truth	Singlet
1378	Ground truth	Singlet
1379	Ground truth	Singlet
1380	Ground truth	Singlet
1381	Ground truth	Singlet
1382	Ground truth	Singlet
1383	Ground truth	Singlet
1384	Ground truth	Singlet
1385	Ground truth	Singlet
1386	Ground truth	Singlet
1387	Ground truth	Singlet
1388	Ground truth	Singlet
1389	Ground truth	Doublet
1390	Ground truth	Singlet
1391	Ground truth	Singlet
1392	Ground truth	Singlet
1393	Ground truth	Singlet
1394	Ground truth	Singlet
1395	Ground truth	Singlet
1396	Ground truth	Singlet
1397	Ground truth	Singlet
1398	Ground truth	Singlet
1399	Ground truth	Triplet
1400	Ground truth	Singlet
1401	Ground truth	Singlet
1402	Ground truth	Singlet
1403	Ground truth	Singlet
1404	Ground truth	Doublet
1405	Ground truth	Singlet
1406	Ground truth	Doublet
1407	Ground truth	Singlet
1408	Ground truth	Singlet
1409	Ground truth	Triplet
1410	Ground truth	Singlet
1411	Ground truth	Singlet
1412	Ground truth	Singlet
1413	Ground truth	Singlet
1414	Ground truth	Singlet
1415	Ground truth	Singlet
1416	Ground truth	Singlet
1417	Ground truth	Singlet
1418	Ground truth	Singlet
1419	Ground truth	Singlet
1420	Ground truth	Singlet
1421	Ground truth	Singlet
1422	Ground truth	Singlet
1423	Ground truth	Singlet
1424	Ground truth	Singlet
1425	Ground truth	Doublet
1426	Ground truth	Singlet
1427	Ground truth	Doublet
1428	Ground truth	Singlet
1429	Ground truth	Doublet
1430	Ground truth	Doublet
1431	Ground truth	Singlet
1432	Ground truth	Singlet
1433	Ground truth	Singlet
1434	Ground truth	Singlet
1435	Ground truth	Singlet
1436	Ground truth	Singlet
1437	Ground truth	Singlet
1438	Ground truth	Singlet
1439	Ground truth	Singlet
1440	Ground truth	Triplet
1441	Ground truth	Singlet
1442	Ground truth	Singlet
1443	Ground truth	Singlet
1444	Ground truth	Triplet
1445	Ground truth	Doublet
1446	Ground truth	Singlet
1447	Ground truth	Singlet
1448	Ground truth	Singlet
1449	Ground truth	Singlet
1450	Ground truth	Singlet
1451	Ground truth	Singlet
1452	Ground truth	Singlet
1453	Ground truth	Singlet
1454	Ground truth	Singlet
1455	Ground truth	Singlet
1456	Ground truth	Singlet
1457	Ground truth	Singlet
1458	Ground truth	Singlet
1459	Ground truth	Singlet
1460	Ground truth	Singlet
1461	Ground truth	Singlet
1462	Ground truth	Singlet
1463	Ground truth	Triplet
1464	Ground truth	Singlet
1465	Ground truth	Singlet
1466	Ground truth	Singlet
1467	Ground truth	Singlet
1468	Ground truth	Singlet
1469	Ground truth	Singlet
1470	Ground truth	Triplet
1471	Ground truth	Singlet
1472	Ground truth	Singlet
1473	Ground truth	Doublet
1474	Ground truth	Singlet
1475	Ground truth	Singlet
1476	Ground truth	Singlet
1477	Ground truth	Singlet
1478	Ground truth	Singlet
1479	Ground truth	Triplet
1480	Ground truth	Singlet
1481	Ground truth	Singlet
1482	Ground truth	Singlet
1483	Ground truth	Singlet
1484	Ground truth	Singlet
1485	Ground truth	Doublet
1486	Ground truth	Triplet
1487	Ground truth	Singlet
1488	Ground truth	Singlet
1489	Ground truth	Singlet
1490	Ground truth	Singlet
1491	Ground truth	Doublet
1492	Ground truth	Doublet
1493	Ground truth	Doublet
1494	Ground truth	Singlet
1495	Ground truth	Singlet
1496	Ground truth	Singlet
1497	Ground truth	Singlet
1498	Ground truth	Singlet
1499	Ground truth	Doublet
1500	Ground truth	Singlet
1501	Ground truth	Singlet
1502	Ground truth	Singlet
1503	Ground truth	Doublet
1504	Ground truth	Singlet
1505	Ground truth	Singlet
1506	Ground truth	Singlet
1507	Ground truth	Singlet
1508	Ground truth	Triplet
1509	Ground truth	Singlet
1510	Ground truth	Singlet
1511	Ground truth	Singlet
1512	Ground truth	Singlet
1513	Ground truth	Singlet
1514	Ground truth	Singlet
1515	Ground truth	Singlet
1516	Ground truth	Singlet
1517	Ground truth	Doublet
1518	Ground truth	Singlet
1519	Ground truth	Singlet
1520	Ground truth	Doublet
1521	Ground truth	Singlet
1522	Ground truth	Singlet
1523	Ground truth	Doublet
1524	Ground truth	Doublet
1525	Ground truth	Singlet
1526	Ground truth	Singlet
1527	Ground truth	Singlet
1528	Ground truth	Singlet
1529	Ground truth	Singlet
1530	Ground truth	Singlet
1531	Ground truth	Singlet
1532	Ground truth	Singlet
1533	Ground truth	Doublet
1534	Ground truth	Doublet
1535	Ground truth	Singlet
1536	Ground truth	Singlet
1537	Ground truth	Singlet
1538	Ground truth	Doublet
1539	Ground truth	Singlet
1540	Ground truth	Singlet
1541	Ground truth	Singlet
1542	Ground truth	Singlet
1543	Ground truth	Singlet
1544	Ground truth	Singlet
1545	Ground truth	Singlet
1546	Ground truth	Doublet
1547	Ground truth	Singlet
1548	Ground truth	Singlet
1549	Ground truth	Singlet
1550	Ground truth	Singlet
1551	Ground truth	Singlet
1552	Ground truth	Singlet
1553	Ground truth	Singlet
1554	Ground truth	Doublet
1555	Ground truth	Singlet
1556	Ground truth	Singlet
1557	Ground truth	Singlet
1558	Ground truth	Singlet
1559	Ground truth	Singlet
1560	Ground truth	Singlet
1561	Ground truth	Singlet
1562	Ground truth	Singlet
1563	Ground truth	Singlet
1564	Ground truth	Singlet
1565	Ground truth	Singlet
1566	Ground truth	Singlet
1567	Ground truth	Singlet
1568	Ground truth	Singlet
1569	Ground truth	Singlet
1570	Ground truth	Singlet
1571	Ground truth	Doublet
1572	Ground truth	Singlet
1573	Ground truth	Singlet
1574	Ground truth	Singlet
1575	Ground truth	Singlet
1576	Ground truth	Singlet
1577	Ground truth	Singlet
1578	Ground truth	Singlet
1579	Ground truth	Singlet
1580	Ground truth	Singlet
1581	Ground truth	Singlet
1582	Ground truth	Triplet
1583	Ground truth	Singlet
1584	Ground truth	Singlet
1585	Ground truth	Doublet
1586	Ground truth	Singlet
1587	Ground truth	Triplet
1588	Ground truth	Singlet
1589	Ground truth	Singlet
1590	Ground truth	Singlet
1591	Ground truth	Singlet
1592	Ground truth	Singlet
1593	Ground truth	Triplet
1594	Ground truth	Singlet
1595	Ground truth	Triplet
1596	Ground truth	Doublet
1597	Ground truth	Singlet
1598	Ground truth	Singlet
1599	Ground truth	Singlet
1600	Ground truth	Doublet
1601	Ground truth	Singlet
1602	Ground truth	Singlet
1603	Ground truth	Singlet
1604	Ground truth	Singlet
1605	Ground truth	Singlet
1606	Ground truth	Doublet
1607	Ground truth	Triplet
1608	Ground truth	Doublet
1609	Ground truth	Singlet
1610	Ground truth	Doublet
1611	Ground truth	Singlet
1612	Ground truth	Doublet
1613	Ground truth	Singlet
1614	Ground truth	Singlet
1615	Ground truth	Singlet
1616	Ground truth	Singlet
1617	Ground truth	Singlet
1618	Ground truth	Singlet
1619	Ground truth	Singlet
1620	Ground truth	Singlet
1621	Ground truth	Doublet
1622	Ground truth	Singlet
1623	Ground truth	Singlet
1624	Ground truth	Singlet
1625	Ground truth	Triplet
1626	Ground truth	Triplet
1627	Ground truth	Singlet
1628	Ground truth	Singlet
1629	Ground truth	Triplet
1630	Ground truth	Doublet
1631	Ground truth	Singlet
1632	Ground truth	Singlet
1633	Ground truth	Singlet
1634	Ground truth	Singlet
1635	Ground truth	Singlet
1636	Ground truth	Doublet
1637	Ground truth	Singlet
1638	Ground truth	Singlet
1639	Ground truth	Singlet
1640	Ground truth	Singlet
1641	Ground truth	Triplet
1642	Ground truth	Singlet
1643	Ground truth	Singlet
1644	Ground truth	Singlet
1645	Ground truth	Singlet
1646	Ground truth	Doublet
1647	Ground truth	Singlet
1648	Ground truth	Singlet
1649	Ground truth	Singlet
1650	Ground truth	Singlet
1651	Ground truth	Triplet
1652	Ground truth	Singlet
1653	Ground truth	Singlet
1654	Ground truth	Doublet
1655	Ground truth	Doublet
1656	Ground truth	Singlet
1657	Ground truth	Singlet
1658	Ground truth	Singlet
1659	Ground truth	Singlet
1660	Ground truth	Singlet
1661	Ground truth	Doublet
1662	Ground truth	Singlet
1663	Ground truth	Singlet
1664	Ground truth	Doublet
1665	Ground truth	Singlet
1666	Ground truth	Singlet
1667	Ground truth	Singlet
1668	Ground truth	Singlet
1669	Ground truth	Singlet
1670	Ground truth	Singlet
1671	Ground truth	Doublet
1672	Ground truth	Singlet
1673	Ground truth	Singlet
1674	Ground truth	Doublet
1675	Ground truth	Singlet
1676	Ground truth	Singlet
1677	Ground truth	Singlet
1678	Ground truth	Singlet
1679	Ground truth	Singlet
1680	Ground truth	Singlet
1681	Ground truth	Singlet
1682	Ground truth	Singlet
1683	Ground truth	Singlet
1684	Ground truth	Singlet
1685	Ground truth	Singlet
1686	Ground truth	Singlet
1687	Ground truth	Singlet
1688	Ground truth	Singlet
1689	Ground truth	Singlet
1690	Ground truth	Singlet
1691	Ground truth	Singlet
1692	Ground truth	Singlet
1693	Ground truth	Singlet
1694	Ground truth	Singlet
1695	Ground truth	Singlet
1696	Ground truth	Singlet
1697	Ground truth	Singlet
1698	Ground truth	Singlet
1699	Ground truth	Singlet
1700	Ground truth	Singlet
1701	Ground truth	Singlet
1702	Ground truth	Triplet
1703	Ground truth	Singlet
1704	Ground truth	Singlet
1705	Ground truth	Singlet
1706	Ground truth	Singlet
1707	Ground truth	Singlet
1708	Ground truth	Singlet
1709	Ground truth	Singlet
1710	Ground truth	Singlet
1711	Ground truth	Singlet
1712	Ground truth	Singlet
1713	Ground truth	Singlet
1714	Ground truth	Singlet
1715	Ground truth	Singlet
1716	Ground truth	Singlet
1717	Ground truth	Singlet
1718	Ground truth	Singlet
1719	Ground truth	Singlet
1720	Ground truth	Doublet
1721	Ground truth	Singlet
1722	Ground truth	Singlet
1723	Ground truth	Singlet
1724	Ground truth	Singlet
1725	Ground truth	Singlet
1726	Ground truth	Singlet
1727	Ground truth	Singlet
1728	Ground truth	Doublet
1729	Ground truth	Singlet
1730	Ground truth	Singlet
1731	Ground truth	Singlet
1732	Ground truth	Singlet
1733	Ground truth	Triplet
1734	Ground truth	Singlet
1735	Ground truth	Singlet
1736	Ground truth	Singlet
1737	Ground truth	Doublet
1738	Ground truth	Singlet
1739	Ground truth	Singlet
1740	Ground truth	Singlet
1741	Ground truth	Singlet
1742	Ground truth	Singlet
1743	Ground truth	Singlet
1744	Ground truth	Singlet
1745	Ground truth	Singlet
1746	Ground truth	Singlet
1747	Ground truth	Singlet
1748	Ground truth	Singlet
1749	Ground truth	Singlet
1750	Ground truth	Singlet
1751	Ground truth	Doublet
1752	Ground truth	Singlet
1753	Ground truth	Singlet
1754	Ground truth	Singlet
1755	Ground truth	Singlet
1756	Ground truth	Singlet
1757	Ground truth	Singlet
1758	Ground truth	Singlet
1759	Ground truth	Doublet
1760	Ground truth	Singlet
1761	Ground truth	Singlet
1762	Ground truth	Singlet
1763	Ground truth	Singlet
1764	Ground truth	Singlet
1765	Ground truth	Singlet
1766	Ground truth	Singlet
1767	Ground truth	Singlet
1768	Ground truth	Singlet
1769	Ground truth	Singlet
1770	Ground truth	Singlet
1771	Ground truth	Singlet
1772	Ground truth	Singlet
1773	Ground truth	Triplet
1774	Ground truth	Singlet
1775	Ground truth	Singlet
1776	Ground truth	Singlet
1777	Ground truth	Singlet
1778	Ground truth	Singlet
1779	Ground truth	Singlet
1780	Ground truth	Doublet
1781	Ground truth	Doublet
1782	Ground truth	Singlet
1783	Ground truth	Singlet
1784	Ground truth	Singlet
1785	Ground truth	Singlet
1786	Ground truth	Singlet
1787	Ground truth	Singlet
1788	Ground truth	Singlet
1789	Ground truth	Singlet
1790	Ground truth	Singlet
1791	Ground truth	Singlet
1792	Ground truth	Singlet
1793	Ground truth	Singlet
1794	Ground truth	Singlet
1795	Ground truth	Singlet
1796	Ground truth	Singlet
1797	Ground truth	Singlet
1798	Ground truth	Singlet
1799	Ground truth	Singlet
1800	Ground truth	Singlet
1801	Ground truth	Doublet
1802	Ground truth	Singlet
1803	Ground truth	Singlet
1804	Ground truth	Doublet
1805	Ground truth	Doublet
1806	Ground truth	Doublet
1807	Ground truth	Doublet
1808	Ground truth	Singlet
1809	Ground truth	Doublet
1810	Ground truth	Doublet
1811	Ground truth	Singlet
1812	Ground truth	Singlet
1813	Ground truth	Singlet
1814	Ground truth	Triplet
1815	Ground truth	Singlet
1816	Ground truth	Doublet
1817	Ground truth	Singlet
1818	Ground truth	Doublet
1819	Ground truth	Singlet
1820	Ground truth	Singlet
1821	Ground truth	Singlet
1822	Ground truth	Triplet
1823	Ground truth	Singlet
1824	Ground truth	Singlet
1825	Ground truth	Singlet
1826	Ground truth	Singlet
1827	Ground truth	Singlet
1828	Ground truth	Singlet
1829	Ground truth	Singlet
1830	Ground truth	Singlet
1831	Ground truth	Singlet
1832	Ground truth	Doublet
1833	Ground truth	Singlet
1834	Ground truth	Singlet
1835	Ground truth	Singlet
1836	Ground truth	Doublet
1837	Ground truth	Triplet
1838	Ground truth	Singlet
1839	Ground truth	Singlet
1840	Ground truth	Singlet
1841	Ground truth	Singlet
1842	Ground truth	Singlet
1843	Ground truth	Singlet
1844	Ground truth	Singlet
1845	Ground truth	Doublet
1846	Ground truth	Singlet
1847	Ground truth	Singlet
1848	Ground truth	Singlet
1849	Ground truth	Singlet
1850	Ground truth	Singlet
1851	Ground truth	Singlet
1852	Ground truth	Doublet
1853	Ground truth	Singlet
1854	Ground truth	Singlet
1855	Ground truth	Singlet
1856	Ground truth	Singlet
1857	Ground truth	Singlet
1858	Ground truth	Singlet
1859	Ground truth	Singlet
1860	Ground truth	Triplet
1861	Ground truth	Doublet
1862	Ground truth	Singlet
1863	Ground truth	Doublet
1864	Ground truth	Doublet
1865	Ground truth	Doublet
1866	Ground truth	Singlet
1867	Ground truth	Singlet
1868	Ground truth	Singlet
1869	Ground truth	Singlet
1870	Ground truth	Doublet
1871	Ground truth	Singlet
1872	Ground truth	Doublet
1873	Ground truth	Doublet
1874	Ground truth	Singlet
1875	Ground truth	Singlet
1876	Ground truth	Singlet
1877	Ground truth	Singlet
1878	Ground truth	Singlet
1879	Ground truth	Singlet
1880	Ground truth	Singlet
1881	Ground truth	Singlet
1882	Ground truth	Singlet
1883	Ground truth	Singlet
1884	Ground truth	Singlet
1885	Ground truth	Singlet
1886	Ground truth	Singlet
1887	Ground truth	Singlet
1888	Ground truth	Singlet
1889	Ground truth	Singlet
1890	Ground truth	Singlet
1891	Ground truth	Singlet
1892	Ground truth	Singlet
1893	Ground truth	Singlet
1894	Ground truth	Singlet
1895	Ground truth	Singlet
1896	Ground truth	Triplet
1897	Ground truth	Singlet
1898	Ground truth	Doublet
1899	Ground truth	Singlet
1900	Ground truth	Doublet
1901	Ground truth	Singlet
1902	Ground truth	Singlet
1903	Ground truth	Singlet
1904	Ground truth	Singlet
1905	Ground truth	Singlet
1906	Ground truth	Singlet
1907	Ground truth	Triplet
1908	Ground truth	Doublet
1909	Ground truth	Singlet
1910	Ground truth	Singlet
1911	Ground truth	Singlet
1912	Ground truth	Doublet
1913	Ground truth	Doublet
1914	Ground truth	Triplet
1915	Ground truth	Doublet
1916	Ground truth	Singlet
1917	Ground truth	Doublet
1918	Ground truth	Singlet
1919	Ground truth	Triplet
1920	Ground truth	Doublet
1921	Ground truth	Singlet
1922	Ground truth	Doublet
1923	Ground truth	Singlet
1924	Ground truth	Singlet
1925	Ground truth	Singlet
1926	Ground truth	Singlet
1927	Ground truth	Singlet
1928	Ground truth	Singlet
1929	Ground truth	Singlet
1930	Ground truth	Triplet
1931	Ground truth	Doublet
1932	Ground truth	Singlet
1933	Ground truth	Singlet
1934	Ground truth	Singlet
1935	Ground truth	Singlet
1936	Ground truth	Triplet
1937	Ground truth	Singlet
1938	Ground truth	Singlet
1939	Ground truth	Singlet
1940	Ground truth	Singlet
1941	Ground truth	Singlet
1942	Ground truth	Singlet
1943	Ground truth	Singlet
1944	Ground truth	Singlet
1945	Ground truth	Singlet
1946	Ground truth	Doublet
1947	Ground truth	Singlet
1948	Ground truth	Singlet
1949	Ground truth	Singlet
1950	Ground truth	Singlet
1951	Ground truth	Doublet
1952	Ground truth	Doublet
1953	Ground truth	Singlet
1954	Ground truth	Doublet
1955	Ground truth	Singlet
1956	Ground truth	Triplet
1957	Ground truth	Singlet
1958	Ground truth	Singlet
1959	Ground truth	Singlet
1960	Ground truth	Singlet
1961	Ground truth	Singlet
1962	Ground truth	Singlet
1963	Ground truth	Singlet
1964	Ground truth	Doublet
1965	Ground truth	Singlet
1966	Ground truth	Doublet
1967	Ground truth	Singlet
1968	Ground truth	Singlet
1969	Ground truth	Singlet
1970	Ground truth	Singlet
1971	Ground truth	Singlet
1972	Ground truth	Singlet
1973	Ground truth	Singlet
1974	Ground truth	Singlet
1975	Ground truth	Triplet
1976	Ground truth	Singlet
1977	Ground truth	Singlet
1978	Ground truth	Doublet
1979	Ground truth	Singlet
1980	Ground truth	Singlet
1981	Ground truth	Singlet
1982	Ground truth	Singlet
1983	Ground truth	Singlet
1984	Ground truth	Singlet
1985	Ground truth	Singlet
1986	Ground truth	Singlet
1987	Ground truth	Doublet
1988	Ground truth	Singlet
1989	Ground truth	Doublet
1990	Ground truth	Singlet
1991	Ground truth	Singlet
1992	Ground truth	Singlet
1993	Ground truth	Singlet
1994	Ground truth	Doublet
1995	Ground truth	Doublet
1996	Ground truth	Doublet
1997	Ground truth	Doublet
1998	Ground truth	Singlet
1999	Ground truth	Singlet
[truncated: 24,187 more rows]

## Sheet: 2E
	X	Cluster_id	Confidence	GMMdemux	Seurat	finalLbl	pred
1	AAACAGCCAAATTGCT-1	True triplet	0.843886	1	1	1	Predicted doublet
2	AAACAGCCATCAGCAC-1	True singlet	0.968613	0	0	0	Predicted singlet
3	AAACAGCCATGTCAAT-1	True singlet	0.963902	0	0	0	Predicted singlet
4	AAACATGCAACCCTCC-1	True singlet	0.944813	0	0	0	Predicted doublet
5	AAACATGCAAGGTCCT-1	True singlet	0.999269	0	0	0	Predicted singlet
6	AAACATGCAATATGGA-1	True singlet	0.969702	0	0	0	Predicted triplet
7	AAACATGCACAGCCAT-1	True doublet	0.99992	1	1	1	Predicted triplet
8	AAACATGCACGAATTT-1	True singlet	0.969762	0	0	0	Predicted singlet
9	AAACATGCAGATTCAT-1	True doublet	0.905595	1	1	1	Predicted doublet
10	AAACATGCAGTCTAGC-1	True singlet	0.969325	0	0	0	Predicted singlet
11	AAACATGCATATAACC-1	True singlet	0.947326	0	0	0	Predicted singlet
12	AAACATGCATTATGAC-1	True triplet	0.981486	1	1	1	Predicted doublet
13	AAACCAACAGACAAAC-1	True singlet	0.970443	0	0	0	Predicted singlet
14	AAACCAACAGCAAGGC-1	True triplet	0.987032	1	1	1	Predicted doublet
15	AAACCAACAGCATGAG-1	True singlet	0.99999	0	0	0	Predicted singlet
16	AAACCAACAGCTAACC-1	True singlet	0.999982	0	0	0	Predicted doublet
17	AAACCAACAGGCTGTT-1	True doublet	0.970312	1	1	1	Predicted doublet
18	AAACCAACATACTCCT-1	True doublet	0.999993	1	1	1	Predicted triplet
19	AAACCAACATCCGTAA-1	True singlet	0.969076	0	0	0	Predicted singlet
20	AAACCGAAGCATGTTA-1	True singlet	0.925181	0	0	0	Predicted singlet
21	AAACCGAAGCCAGGTC-1	True singlet	0.999967	0	0	0	Predicted singlet
22	AAACCGAAGCGGATAA-1	True singlet	0.968132	0	0	0	Predicted singlet
23	AAACCGAAGGACGTAA-1	True singlet	0.958211	0	0	0	Predicted singlet
24	AAACCGAAGGTAGCTT-1	True singlet	0.999976	0	0	0	Predicted singlet
25	AAACCGCGTAGCCATA-1	True singlet	0.970635	0	0	0	Predicted singlet
26	AAACCGCGTAGGTGTC-1	True singlet	0.999959	0	0	0	Predicted singlet
27	AAACCGCGTATGGTGC-1	True singlet	0.947309	0	0	0	Predicted singlet
28	AAACCGCGTGCAATAT-1	True singlet	0.96985	0	0	0	Predicted doublet
29	AAACCGCGTGGTTAGC-1	True singlet	0.925189	0	0	0	Predicted singlet
30	AAACCGCGTTGAATCG-1	True triplet	0.99999	1	1	1	Predicted triplet
31	AAACCGCGTTGCGCGA-1	True singlet	0.653717	0	0	0	Predicted singlet
32	AAACCGCGTTGGCGTG-1	True singlet	0.947267	0	0	0	Predicted singlet
33	AAACCGGCAAGCTTAT-1	True singlet	0.939788	0	0	0	Predicted singlet
34	AAACCGGCAAGGTGCA-1	True singlet	0.960465	0	0	0	Predicted singlet
35	AAACCGGCAAGTCGCT-1	True singlet	0.956071	0	0	0	Predicted singlet
36	AAACCGGCAAGTGTCC-1	True singlet	0.958214	0	0	0	Predicted singlet
37	AAACCGGCACATAACT-1	True singlet	0.879519	0	0	0	Predicted singlet
38	AAACCGGCACTTGTTC-1	True singlet	0.999982	0	0	0	Predicted singlet
39	AAACCGGCATGGCCCA-1	True singlet	0.943708	0	0	0	Predicted singlet
40	AAACGCGCAAACCCTA-1	True singlet	0.999674	0	0	0	Predicted triplet
41	AAACGCGCAACGTGCT-1	True singlet	0.953458	0	0	0	Predicted singlet
42	AAACGCGCAAGTCGCT-1	True singlet	0.97054	0	0	0	Predicted singlet
43	AAACGCGCACCTACTT-1	True singlet	0.96908	0	0	0	Predicted singlet
44	AAACGCGCACGTAAGG-1	True singlet	0.999981	0	0	0	Predicted singlet
45	AAACGCGCAGTGAACG-1	True doublet	0.905553	1	1	1	Predicted doublet
46	AAACGCGCAGTTTACG-1	True singlet	0.999958	0	0	0	Predicted singlet
47	AAACGCGCATCATGGC-1	True singlet	0.963972	0	0	0	Predicted singlet
48	AAACGCGCATTAAGCT-1	True singlet	0.961097	0	0	0	Predicted singlet
49	AAACGGATCATTGCGG-1	True singlet	0.95467	0	0	0	Predicted singlet
50	AAACGGATCCAAATCA-1	True doublet	0.969341	1	1	1	Predicted doublet
51	AAACGGATCCTAGTCC-1	True singlet	0.950355	0	0	0	Predicted singlet
52	AAACGGATCCTCATCA-1	True singlet	0.999998	0	0	0	Predicted singlet
53	AAACGGATCCTTCAAT-1	True singlet	0.970259	0	0	0	Predicted singlet
54	AAACGGATCGGTTTCC-1	True singlet	0.869133	0	0	0	Predicted singlet
55	AAACGGATCTAGCTTT-1	True triplet	0.994951	1	1	1	Predicted triplet
56	AAACGTACAATCCTGA-1	True singlet	0.970543	0	0	0	Predicted singlet
57	AAACGTACACCTAAGC-1	True singlet	0.960482	0	0	0	Predicted singlet
58	AAACGTACACCTCAGG-1	True singlet	0.956047	0	0	0	Predicted singlet
59	AAACGTACACCTGCTC-1	True singlet	0.969075	0	0	0	Predicted singlet
60	AAACGTACACGGTACT-1	True singlet	0.970462	0	0	0	Predicted singlet
61	AAACGTACACTTAACG-1	True doublet	0.943741	1	1	1	Predicted doublet
62	AAACGTACAGAAATTG-1	True singlet	0.905297	0	0	0	Predicted singlet
63	AAACGTACAGAGGCTA-1	True singlet	0.970316	0	0	0	Predicted singlet
64	AAACGTACAGATTCAT-1	True singlet	0.966918	0	0	0	Predicted singlet
65	AAACGTACAGCCAGAA-1	True triplet	0.666405	1	1	1	Predicted doublet
66	AAACGTACAGGAACTG-1	True doublet	0.954683	1	1	1	Predicted doublet
67	AAACGTACAGGCTGTT-1	True singlet	0.925188	0	0	0	Predicted singlet
68	AAAGCAAGTAAGCTTG-1	True doublet	0.95056	1	1	1	Predicted doublet
69	AAAGCAAGTACCGTTT-1	True doublet	0.968532	1	1	1	Predicted singlet
70	AAAGCAAGTAGGATCC-1	True singlet	0.999906	0	0	0	Predicted singlet
71	AAAGCAAGTGAGCACT-1	True singlet	0.969776	0	0	0	Predicted singlet
72	AAAGCAAGTGTGCAAC-1	True singlet	0.968137	0	0	0	Predicted singlet
73	AAAGCAAGTTCACCAT-1	True singlet	0.999997	0	0	0	Predicted singlet
74	AAAGCAAGTTCATCTA-1	True singlet	0.968614	0	0	0	Predicted singlet
75	AAAGCAAGTTCCAGGG-1	True singlet	0.999976	0	0	0	Predicted singlet
76	AAAGCAAGTTCCGCAC-1	True singlet	0.920339	0	0	0	Predicted singlet
77	AAAGCACCAATGAAGC-1	True singlet	0.953443	0	0	0	Predicted singlet
78	AAAGCACCACCACAAC-1	True singlet	0.970628	0	0	0	Predicted singlet
79	AAAGCACCACGAATTT-1	True singlet	0.962223	0	0	0	Predicted singlet
80	AAAGCACCAGAGAGCC-1	True singlet	0.997416	0	0	0	Predicted singlet
81	AAAGCCCGTCAGGCCA-1	True singlet	0.702068	0	0	0	Predicted singlet
82	AAAGCCCGTCATCATC-1	True singlet	0.954678	0	0	0	Predicted singlet
83	AAAGCCCGTGTTTGAG-1	True singlet	0.907741	0	0	0	Predicted singlet
84	AAAGCCCGTTAGTGAT-1	True singlet	0.969073	0	0	0	Predicted singlet
85	AAAGCCCGTTGGTGAC-1	True singlet	0.935382	0	0	0	Predicted singlet
86	AAAGCCCGTTGTAACG-1	True doublet	0.962337	1	1	1	Predicted singlet
87	AAAGCCCGTTTAACCC-1	True singlet	0.967702	0	0	0	Predicted singlet
88	AAAGCCGCAAACATAG-1	True singlet	0.969345	0	0	0	Predicted singlet
89	AAAGCCGCAAGATTCT-1	True singlet	0.97031	0	0	0	Predicted singlet
90	AAAGCCGCAATTAGGA-1	True singlet	0.969345	0	0	0	Predicted singlet
91	AAAGCCGCAATTATGC-1	True singlet	0.966917	0	0	0	Predicted singlet
92	AAAGCCGCACAAACTT-1	True singlet	0.999998	0	0	0	Predicted singlet
93	AAAGCCGCACAGCCTG-1	True singlet	0.891896	0	0	0	Predicted singlet
94	AAAGCCGCACTCAACA-1	True triplet	0.966646	1	1	1	Predicted triplet
95	AAAGCCGCACTGGCCA-1	True singlet	0.965352	0	0	0	Predicted singlet
96	AAAGCCGCAGCCTTGG-1	True singlet	0.950556	0	0	0	Predicted doublet
97	AAAGCCGCAGGACCAA-1	True singlet	0.999986	0	0	0	Predicted singlet
98	AAAGCGGGTCAAGTAT-1	True singlet	0.961105	0	0	0	Predicted singlet
99	AAAGCGGGTGATTACG-1	True singlet	0.930407	0	0	0	Predicted singlet
100	AAAGCGGGTGGATTGC-1	True doublet	0.999964	1	1	1	Predicted singlet
101	AAAGCGGGTGGTTCTT-1	True singlet	0.950354	0	0	0	Predicted doublet
102	AAAGCGGGTTTCCACG-1	True doublet	0.969077	1	1	1	Predicted doublet
103	AAAGCTTGTGAAGCCT-1	True singlet	0.889041	0	0	0	Predicted singlet
104	AAAGCTTGTGACATGC-1	True singlet	0.939746	0	0	0	Predicted singlet
105	AAAGCTTGTGAGCACT-1	True triplet	0.995567	1	1	1	Predicted singlet
106	AAAGCTTGTGGAGCAA-1	True singlet	0.958219	0	0	0	Predicted singlet
107	AAAGCTTGTGTTAAAC-1	True triplet	0.999795	1	1	1	Predicted triplet
108	AAAGCTTGTTAAGGCC-1	True singlet	0.969078	0	0	0	Predicted singlet
109	AAAGCTTGTTATCCGT-1	True singlet	0.970569	0	0	0	Predicted singlet
110	AAAGCTTGTTTCGCGC-1	True doublet	0.99999	1	1	1	Predicted triplet
111	AAAGGACGTCAAGTGC-1	True doublet	0.953458	1	1	1	Predicted doublet
112	AAAGGACGTCATTACC-1	True doublet	0.999985	1	1	1	Predicted doublet
113	AAAGGACGTCCGGTTC-1	True singlet	0.968134	0	0	0	Predicted singlet
114	AAAGGACGTGAGCGAA-1	True singlet	0.970634	0	0	0	Predicted singlet
115	AAAGGACGTGTTTGCT-1	True singlet	0.869131	0	0	0	Predicted singlet
116	AAAGGACGTTGAGGTC-1	True singlet	0.970307	0	0	0	Predicted singlet
117	AAAGGACGTTTAGCTC-1	True singlet	0.970315	0	0	0	Predicted singlet
118	AAAGGAGCAAGGAATC-1	True singlet	0.960479	0	0	0	Predicted singlet
119	AAAGGAGCAAGGTGGC-1	True singlet	0.963904	0	0	0	Predicted singlet
120	AAAGGAGCAATCGCAC-1	True singlet	0.939776	0	0	0	Predicted singlet
121	AAAGGAGCACATAACT-1	True doublet	0.956621	1	1	1	Predicted singlet
122	AAAGGAGCACCTAAGC-1	True singlet	0.96396	0	0	0	Predicted singlet
123	AAAGGAGCACCTGGTG-1	True singlet	0.930551	0	0	0	Predicted singlet
124	AAAGGAGCAGCATGTC-1	True singlet	0.956066	0	0	0	Predicted singlet
125	AAAGGAGCAGCCAGAA-1	True singlet	0.970317	0	0	0	Predicted singlet
126	AAAGGAGCATACCCGG-1	True singlet	0.999998	0	0	0	Predicted singlet
127	AAAGGAGCATTTAAGC-1	True triplet	0.916099	1	1	1	Predicted triplet
128	AAAGGCTCAAGCGATG-1	True singlet	0.92032	0	0	0	Predicted singlet
129	AAAGGCTCAAGTGTCC-1	True singlet	0.965369	0	0	0	Predicted singlet
130	AAAGGCTCAATAATCC-1	True singlet	0.968112	0	0	0	Predicted singlet
131	AAAGGCTCAATCTCTC-1	True singlet	0.956067	0	0	0	Predicted singlet
132	AAAGGCTCACAACAGG-1	True singlet	0.967686	0	0	0	Predicted singlet
133	AAAGGCTCACAGGATG-1	True singlet	0.935314	0	0	0	Predicted singlet
134	AAAGGCTCACCTCGCT-1	True doublet	0.967707	1	1	1	Predicted doublet
135	AAAGGCTCACGTAATT-1	True singlet	0.950347	0	0	0	Predicted singlet
136	AAAGGCTCACGTTACA-1	True singlet	0.544066	0	0	0	Predicted singlet
137	AAAGGCTCAGATTCAT-1	True singlet	0.962036	0	0	0	Predicted singlet
138	AAAGGCTCATAAACCT-1	True singlet	0.965408	0	0	0	Predicted singlet
139	AAAGGCTCATGAAGTA-1	True singlet	0.958401	0	0	0	Predicted singlet
140	AAAGGTTAGACTTACA-1	True singlet	0.905493	0	0	0	Predicted singlet
141	AAAGGTTAGCATGGTT-1	True singlet	0.94732	0	0	0	Predicted singlet
142	AAAGGTTAGCCACATG-1	True singlet	0.905593	0	0	0	Predicted doublet
143	AAAGGTTAGCCTCTCG-1	True singlet	0.96861	0	0	0	Predicted singlet
144	AAAGGTTAGGAACCAA-1	True doublet	0.428833	1	1	1	Predicted singlet
145	AAAGGTTAGGACCGCT-1	True singlet	0.95607	0	0	0	Predicted singlet
146	AAAGGTTAGGCTGGCT-1	True doublet	0.947318	1	1	1	Predicted triplet
147	AAAGGTTAGGGCCATC-1	True singlet	0.939782	0	0	0	Predicted singlet
148	AAAGGTTAGTAGCTTA-1	True triplet	0.999922	1	1	1	Predicted triplet
149	AAAGGTTAGTTCCCAC-1	True singlet	0.96662	0	0	0	Predicted doublet
150	AAATCCGGTCCTCCAA-1	True singlet	0.953352	0	0	0	Predicted singlet
151	AAATCCGGTGCAATGC-1	True singlet	0.965379	0	0	0	Predicted singlet
152	AAATCCGGTGTGCAAC-1	True singlet	0.96109	0	0	0	Predicted singlet
153	AAATCCGGTGTTGCAA-1	True doublet	0.895312	1	1	1	Predicted singlet
154	AAATCCGGTTAGGATT-1	True singlet	0.962983	0	0	0	Predicted singlet
155	AAATCCGGTTCCTGTG-1	True triplet	0.602902	1	1	1	Predicted singlet
156	AAATGCCTCAACAAGG-1	True triplet	0.879488	1	1	1	Predicted triplet
157	AAATGCCTCAATCTAG-1	True singlet	0.970529	0	0	0	Predicted singlet
158	AAATGCCTCACTAGGT-1	True singlet	0.999944	0	0	0	Predicted singlet
159	AAATGCCTCAGGCTAT-1	True doublet	0.999994	1	1	1	Predicted triplet
160	AAATGCCTCCACCTGT-1	True doublet	0.963939	1	1	1	Predicted triplet
161	AAATGCCTCGAAGTAG-1	True doublet	0.939686	1	1	1	Predicted doublet
162	AAATGCCTCGACCTGA-1	True singlet	0.970555	0	0	0	Predicted singlet
163	AAATGCCTCGCAATCG-1	True singlet	0.967701	0	0	0	Predicted doublet
164	AAATGCCTCGCTTGCT-1	True singlet	0.953461	0	0	0	Predicted singlet
165	AAATGCCTCGGTTACG-1	True singlet	0.970554	0	0	0	Predicted singlet
166	AAATGCCTCTAGCGTG-1	True singlet	0.963842	0	0	0	Predicted singlet
167	AACAAAGGTAAGGTTT-1	True doublet	0.999994	1	1	1	Predicted doublet
168	AACAAAGGTCACCAAA-1	True doublet	0.905595	1	1	1	Predicted doublet
169	AACAAAGGTCCTGATT-1	True singlet	0.958393	0	0	0	Predicted singlet
170	AACAAAGGTTACAACG-1	True singlet	0.930405	0	0	0	Predicted singlet
171	AACAAAGGTTACCTGT-1	True singlet	0.879465	0	0	0	Predicted singlet
172	AACAAAGGTTCACCAT-1	True singlet	0.999991	0	0	0	Predicted singlet
173	AACAAAGGTTGGTTCT-1	True singlet	0.925049	0	0	0	Predicted singlet
174	AACAAAGGTTTAGCGA-1	True doublet	0.95606	1	1	1	Predicted singlet
175	AACAAAGGTTTGAGCA-1	True singlet	0.912766	0	0	0	Predicted singlet
176	AACAAGCCAAAGCGCA-1	True singlet	0.958368	0	0	0	Predicted doublet
177	AACAAGCCAAGGATTA-1	True singlet	0.968591	0	0	0	Predicted singlet
178	AACAAGCCACAATGCC-1	True singlet	0.935396	0	0	0	Predicted singlet
179	AACAAGCCACCGTTCC-1	True singlet	0.969777	0	0	0	Predicted singlet
180	AACAAGCCACTCGCTC-1	True doublet	0.970557	1	1	1	Predicted singlet
181	AACAAGCCATATTGAC-1	True singlet	0.943728	0	0	0	Predicted singlet
182	AACAAGCCATTGTGCA-1	True doublet	0.999992	1	1	1	Predicted doublet
183	AACAGATAGCACAGAA-1	True doublet	0.970557	1	1	1	Predicted singlet
184	AACAGATAGCAGCTAT-1	True doublet	0.96772	1	1	1	Predicted triplet
185	AACAGATAGCCATCAG-1	True singlet	0.905497	0	0	0	Predicted singlet
186	AACAGATAGCCTGTGA-1	True triplet	0.947325	1	1	1	Predicted triplet
187	AACAGATAGGAGTCTT-1	True singlet	0.958403	0	0	0	Predicted singlet
188	AACAGATAGGTCCAAT-1	True triplet	0.985335	1	1	1	Predicted doublet
189	AACAGATAGGTCCACA-1	True singlet	0.963932	0	0	0	Predicted singlet
190	AACAGATAGTAACGAG-1	True singlet	0.970252	0	0	0	Predicted singlet
191	AACAGATAGTAACGGA-1	True doublet	0.950144	1	1	1	Predicted doublet
192	AACAGATAGTATTGTG-1	True singlet	0.956768	0	0	0	Predicted singlet
193	AACAGATAGTCACGAT-1	True doublet	0.954653	1	1	1	Predicted singlet
194	AACAGCAAGAACCTAC-1	True singlet	0.966914	0	0	0	Predicted singlet
195	AACAGCAAGAATCGCT-1	True singlet	0.970628	0	0	0	Predicted singlet
196	AACAGCAAGCAGGTTT-1	True singlet	0.943725	0	0	0	Predicted singlet
197	AACAGCAAGCATGAAG-1	True singlet	0.958358	0	0	0	Predicted singlet
198	AACAGCAAGCATTATG-1	True singlet	0.970511	0	0	0	Predicted doublet
199	AACAGCAAGCTCAATA-1	True singlet	0.475121	0	0	0	Predicted singlet
200	AACAGCAAGGAGGTTA-1	True singlet	0.935392	0	0	0	Predicted singlet
201	AACAGCAAGGATTGCT-1	True singlet	0.999935	0	0	0	Predicted singlet
202	AACAGCAAGGCGTAAA-1	True singlet	0.945043	0	0	0	Predicted singlet
203	AACAGCAAGGTCCACA-1	True singlet	0.962326	0	0	0	Predicted singlet
204	AACAGCAAGTGTTGCG-1	True singlet	0.965407	0	0	0	Predicted singlet
205	AACAGGATCACGAATC-1	True singlet	0.96772	0	0	0	Predicted singlet
206	AACAGGATCTAAGGAG-1	True doublet	0.956072	1	1	1	Predicted doublet
207	AACAGGATCTTGTTCG-1	True singlet	0.967715	0	0	0	Predicted singlet
208	AACATAGCAACTCGCG-1	True singlet	0.950335	0	0	0	Predicted singlet
209	AACATAGCAATGAGGT-1	True singlet	0.965378	0	0	0	Predicted singlet
210	AACATAGCACCTGCTC-1	True singlet	0.966561	0	0	0	Predicted singlet
211	AACATAGCAGGCCAAA-1	True singlet	0.963974	0	0	0	Predicted singlet
212	AACATAGCATGGCCCA-1	True doublet	0.999978	1	1	1	Predicted singlet
213	AACATCATCAATGTCA-1	True singlet	0.963464	0	0	0	Predicted singlet
214	AACATCATCACAAGCT-1	True singlet	0.968137	0	0	0	Predicted singlet
215	AACATCATCCAGCACA-1	True doublet	0.999915	1	1	1	Predicted triplet
216	AACATCATCGCTAAGT-1	True singlet	0.970536	0	0	0	Predicted singlet
217	AACATCATCGGTTCCT-1	True singlet	0.950352	0	0	0	Predicted singlet
218	AACATCATCGTTACTT-1	True singlet	0.965379	0	0	0	Predicted singlet
219	AACATCATCTCGCCCA-1	True singlet	0.99999	0	0	0	Predicted singlet
220	AACATCATCTTAGTGA-1	True singlet	0.905572	0	0	0	Predicted singlet
221	AACATTGTCAGTGAAG-1	True doublet	0.99998	1	1	1	Predicted singlet
222	AACATTGTCCGCCTCA-1	True singlet	0.965378	0	0	0	Predicted singlet
223	AACATTGTCCTAGTCC-1	True singlet	0.950473	0	0	0	Predicted singlet
224	AACATTGTCCTCCATA-1	True singlet	0.954683	0	0	0	Predicted singlet
225	AACATTGTCCTTCGTA-1	True singlet	0.94265	0	0	0	Predicted singlet
226	AACATTGTCGGTTTGG-1	True singlet	0.999349	0	0	0	Predicted singlet
227	AACATTGTCTTGATGA-1	True singlet	0.969777	0	0	0	Predicted singlet
228	AACCCGCAGAACCTAC-1	True singlet	0.958399	0	0	0	Predicted singlet
229	AACCCGCAGCACTAAC-1	True doublet	0.999996	1	1	1	Predicted doublet
230	AACCCGCAGCAGGCCT-1	True triplet	0.72471	1	1	1	Predicted doublet
231	AACCCGCAGCCTGTGA-1	True singlet	0.925159	0	0	0	Predicted singlet
232	AACCCGCAGGAAGTAT-1	True singlet	0.943758	0	0	0	Predicted singlet
233	AACCCGCAGTGAGCAA-1	True singlet	0.967706	0	0	0	Predicted singlet
234	AACCCGCAGTTGTCAA-1	True doublet	0.968119	1	1	1	Predicted triplet
235	AACCGCTCAAAGCGGC-1	True singlet	0.968916	0	0	0	Predicted singlet
236	AACCGCTCAACACTTG-1	True singlet	0.939782	0	0	0	Predicted singlet
237	AACCGCTCACCTCACC-1	True triplet	0.963742	1	1	1	Predicted triplet
238	AACCGCTCAGAGAGCC-1	True singlet	0.999997	0	0	0	Predicted singlet
239	AACCGCTCATAGACTT-1	True doublet	0.918174	1	1	1	Predicted doublet
240	AACCGCTCATGAAGTA-1	True singlet	0.963464	0	0	0	Predicted singlet
241	AACCGGCTCAGGAACA-1	True singlet	0.970251	0	0	0	Predicted singlet
242	AACCGGCTCATCCTCA-1	True singlet	0.889045	0	0	0	Predicted singlet
243	AACCGGCTCCACCTGT-1	True singlet	0.954681	0	0	0	Predicted singlet
244	AACCGGCTCCATTACT-1	True singlet	0.935384	0	0	0	Predicted singlet
245	AACCGGCTCGAAGCGG-1	True singlet	0.950349	0	0	0	Predicted singlet
246	AACCGGCTCGCATTAA-1	True singlet	0.970304	0	0	0	Predicted singlet
247	AACCGGCTCGCGCTAA-1	True singlet	0.963792	0	0	0	Predicted singlet
248	AACCGGCTCGTAACGT-1	True doublet	0.969692	1	1	1	Predicted doublet
249	AACCGGCTCTCACTAT-1	True singlet	0.969083	0	0	0	Predicted singlet
250	AACCGGCTCTGGCATG-1	True singlet	0.969877	0	0	0	Predicted singlet
251	AACCGGCTCTGTAATG-1	True singlet	0.968134	0	0	0	Predicted singlet
252	AACCTAATCAACCAAC-1	True singlet	0.95035	0	0	0	Predicted singlet
253	AACCTAATCAATCTAG-1	True triplet	0.969728	1	1	1	Predicted singlet
254	AACCTAATCACTTTAC-1	True singlet	0.857753	0	0	0	Predicted singlet
255	AACCTAATCCATAATG-1	True singlet	0.968616	0	0	0	Predicted singlet
256	AACCTAATCGGGATTT-1	True singlet	0.959677	0	0	0	Predicted triplet
257	AACCTAATCTCAATGA-1	True singlet	0.970633	0	0	0	Predicted triplet
258	AACCTAATCTTAGTCT-1	True singlet	0.962321	0	0	0	Predicted singlet
259	AACCTCACACAGAAAC-1	True singlet	0.95346	0	0	0	Predicted doublet
260	AACCTCACAGCATGGA-1	True triplet	0.999963	1	1	1	Predicted triplet
261	AACCTCACATGCATAT-1	True singlet	0.999971	0	0	0	Predicted doublet
262	AACCTCACATTCCTCG-1	True singlet	0.999992	0	0	0	Predicted singlet
263	AACCTCCTCAATTACG-1	True singlet	0.958214	0	0	0	Predicted singlet
264	AACCTCCTCACAGCCA-1	True singlet	0.939753	0	0	0	Predicted singlet
265	AACCTCCTCACAGGAA-1	True singlet	0.960344	0	0	0	Predicted singlet
266	AACCTCCTCATTGCGG-1	True singlet	0.950547	0	0	0	Predicted singlet
267	AACCTCCTCCACCTTA-1	True singlet	0.912733	0	0	0	Predicted doublet
268	AACCTCCTCCCGCAAA-1	True singlet	0.962331	0	0	0	Predicted singlet
269	AACCTCCTCCGGAACC-1	True singlet	0.989502	0	0	0	Predicted doublet
270	AACCTCCTCCTCGATC-1	True singlet	0.999938	0	0	0	Predicted singlet
271	AACCTCCTCCTTGCAC-1	True singlet	0.950557	0	0	0	Predicted singlet
272	AACCTCCTCGTTTCGC-1	True doublet	0.999984	1	1	1	Predicted doublet
273	AACCTTAAGCGCAATT-1	True singlet	0.970631	0	0	0	Predicted singlet
274	AACCTTAAGCTGGAAA-1	True doublet	0.999977	1	1	1	Predicted triplet
275	AACCTTAAGCTGTACG-1	True singlet	0.96849	0	0	0	Predicted singlet
276	AACCTTAAGGGACTAA-1	True singlet	0.930508	0	0	0	Predicted singlet
277	AACCTTAAGGGCTTTG-1	True singlet	0.96048	0	0	0	Predicted singlet
278	AACCTTAAGGTATTGC-1	True doublet	0.965378	1	1	1	Predicted doublet
279	AACCTTAAGTCAATCA-1	True doublet	0.985667	1	1	1	Predicted triplet
280	AACCTTGCAAAGGCCA-1	True singlet	0.867713	0	0	0	Predicted triplet
281	AACCTTGCAACAACAA-1	True singlet	0.970533	0	0	0	Predicted singlet
282	AACCTTGCAATAACCT-1	True doublet	0.947227	1	1	1	Predicted triplet
283	AACCTTGCACACTAAT-1	True singlet	0.80121	0	0	0	Predicted singlet
284	AACCTTGCACAGACTC-1	True singlet	0.969335	0	0	0	Predicted singlet
285	AACCTTGCACCTGTAA-1	True singlet	0.970628	0	0	0	Predicted singlet
286	AACCTTGCACTAAGCC-1	True singlet	0.967721	0	0	0	Predicted doublet
287	AACCTTGCAGCACCAT-1	True triplet	0.953459	1	1	1	Predicted doublet
288	AACCTTGCAGCTTAGC-1	True triplet	0.924761	1	1	1	Predicted triplet
289	AACCTTGCAGTAGGTG-1	True singlet	0.966636	0	0	0	Predicted singlet
290	AACCTTGCATAATCGT-1	True triplet	0.953464	1	1	1	Predicted triplet
291	AACCTTGCATCTAGCA-1	True singlet	0.999991	0	0	0	Predicted singlet
292	AACGACAAGCGGGCAA-1	True singlet	0.999995	0	0	0	Predicted singlet
293	AACGACAAGGGACCTC-1	True singlet	0.96396	0	0	0	Predicted singlet
294	AACGACAAGGGATTAG-1	True doublet	0.99985	1	1	1	Predicted triplet
295	AACGACAAGGTGTCCA-1	True singlet	0.939787	0	0	0	Predicted singlet
296	AACGACAAGTGAGGGT-1	True singlet	0.950562	0	0	0	Predicted singlet
297	AACGACAAGTTAGAGG-1	True singlet	0.912771	0	0	0	Predicted singlet
298	AACGACAAGTTGCCTC-1	True singlet	0.970635	0	0	0	Predicted singlet
299	AACGCCCAGCATTTCT-1	True singlet	0.935403	0	0	0	Predicted singlet
300	AACGCCCAGCTGTAAC-1	True singlet	0.58577	0	0	0	Predicted singlet
301	AACGCCCAGCTTGCTC-1	True singlet	0.999962	0	0	0	Predicted singlet
302	AACGCCCAGGCTATGT-1	True singlet	0.965378	0	0	0	Predicted singlet
303	AACGCCCAGGCTGTCA-1	True singlet	0.889019	0	0	0	Predicted singlet
304	AACGCCCAGGGACCTC-1	True singlet	0.745851	0	0	0	Predicted singlet
305	AACGCCCAGTTTCCTG-1	True singlet	0.969341	0	0	0	Predicted singlet
306	AACGCCCAGTTTGGTA-1	True triplet	0.600058	1	1	1	Predicted triplet
307	AACGCTAGTGAGCAAG-1	True singlet	0.930537	0	0	0	Predicted singlet
308	AACGGTAAGACAACGA-1	True singlet	0.956066	0	0	0	Predicted singlet
309	AACGGTAAGAGGAGTC-1	True triplet	0.966911	1	1	1	Predicted doublet
310	AACGGTAAGGCGCTAC-1	True doublet	0.92508	1	1	1	Predicted doublet
311	AACGGTAAGGCTATGT-1	True triplet	0.953959	1	1	1	Predicted doublet
312	AACGGTAAGTAGGATG-1	True singlet	0.947336	0	0	0	Predicted singlet
313	AACGGTAAGTCCTTTG-1	True triplet	0.999999	1	1	1	Predicted triplet
314	AACTACTCAATTGAGA-1	True doublet	0.999987	1	1	1	Predicted singlet
315	AACTACTCAATTTAGC-1	True singlet	0.962335	0	0	0	Predicted singlet
316	AACTACTCACAGGAAT-1	True singlet	0.953416	0	0	0	Predicted singlet
317	AACTACTCACCTGCCT-1	True singlet	0.919279	0	0	0	Predicted singlet
318	AACTACTCACTAGCGT-1	True doublet	0.891895	1	1	1	Predicted doublet
319	AACTACTCAGCCTAAC-1	True singlet	0.935356	0	0	0	Predicted singlet
320	AACTACTCATATAACC-1	True singlet	0.967702	0	0	0	Predicted singlet
321	AACTACTCATGGCCCA-1	True doublet	0.962139	1	1	1	Predicted doublet
322	AACTAGCTCAGGGCCT-1	True singlet	0.96234	0	0	0	Predicted singlet
323	AACTAGCTCATGGCCA-1	True singlet	0.970244	0	0	0	Predicted singlet
324	AACTAGCTCTGTAATG-1	True doublet	0.948496	1	1	1	Predicted singlet
325	AACTAGCTCTTTAAGG-1	True singlet	0.966909	0	0	0	Predicted singlet
326	AACTAGTGTCGCAATA-1	True singlet	0.907733	0	0	0	Predicted singlet
327	AACTAGTGTCTAACAG-1	True singlet	0.999899	0	0	0	Predicted singlet
328	AACTAGTGTGTAACCA-1	True singlet	0.947328	0	0	0	Predicted singlet
329	AACTAGTGTTAAGTGT-1	True singlet	0.963365	0	0	0	Predicted singlet
330	AACTAGTGTTGCATCT-1	True doublet	0.957128	1	1	1	Predicted singlet
331	AACTAGTGTTGCGCGA-1	True singlet	0.960315	0	0	0	Predicted singlet
332	AACTCACAGAACCTAC-1	True singlet	0.869123	0	0	0	Predicted singlet
333	AACTCACAGCTCCTAC-1	True singlet	0.869107	0	0	0	Predicted singlet
334	AACTCACAGGCTGTCA-1	True singlet	0.935279	0	0	0	Predicted singlet
335	AACTCACAGGTCGAGG-1	True singlet	0.958337	0	0	0	Predicted doublet
336	AACTCACAGGTGCTGC-1	True singlet	0.745577	0	0	0	Predicted singlet
337	AACTGTTCAAAGCGCA-1	True singlet	0.912754	0	0	0	Predicted singlet
338	AACTGTTCAACTGGCT-1	True doublet	0.912767	1	1	1	Predicted doublet
339	AACTGTTCAATCATGT-1	True singlet	0.912756	0	0	0	Predicted singlet
340	AACTGTTCACCGTTCC-1	True singlet	0.938501	0	0	0	Predicted singlet
341	AACTGTTCACTATGGC-1	True singlet	0.999996	0	0	0	Predicted singlet
342	AACTGTTCACTGGCCA-1	True singlet	0.96813	0	0	0	Predicted singlet
343	AACTGTTCAGAGAGCC-1	True singlet	0.914206	0	0	0	Predicted singlet
344	AACTGTTCAGCCTGCA-1	True triplet	0.799947	1	1	1	Predicted singlet
345	AACTGTTCAGCTCATA-1	True singlet	0.968132	0	0	0	Predicted singlet
346	AACTGTTCAGGCTTGT-1	True singlet	0.919274	0	0	0	Predicted singlet
347	AACTGTTCATAGCAGG-1	True doublet	0.955079	1	1	1	Predicted triplet
348	AACTGTTCATGTCGCG-1	True doublet	0.970526	1	1	1	Predicted singlet
349	AACTTAGTCCACCTGT-1	True singlet	0.962292	0	0	0	Predicted singlet
350	AACTTAGTCCCGTTGT-1	True singlet	0.970636	0	0	0	Predicted singlet
351	AACTTAGTCCCTCACG-1	True singlet	0.846507	0	0	0	Predicted singlet
352	AACTTAGTCCTACCTA-1	True singlet	0.935354	0	0	0	Predicted singlet
353	AACTTAGTCCTCCCTC-1	True singlet	0.999992	0	0	0	Predicted singlet
354	AACTTAGTCGCGACAC-1	True doublet	0.968595	1	1	1	Predicted doublet
355	AAGAACAGTAATCGGC-1	True singlet	0.968135	0	0	0	Predicted singlet
356	AAGAACAGTAGGTGTC-1	True singlet	0.999996	0	0	0	Predicted singlet
357	AAGAACAGTCCGCTGT-1	True singlet	0.999933	0	0	0	Predicted singlet
358	AAGAACAGTCCTGATT-1	True singlet	0.969338	0	0	0	Predicted singlet
359	AAGAACAGTCGCAATA-1	True singlet	0.950459	0	0	0	Predicted singlet
360	AAGAACAGTCTTTGAC-1	True singlet	0.968136	0	0	0	Predicted singlet
361	AAGAACAGTGTCACGG-1	True singlet	0.950354	0	0	0	Predicted singlet
362	AAGAACAGTGTTTGTC-1	True singlet	0.571241	0	0	0	Predicted singlet
363	AAGAACAGTTCACCCA-1	True singlet	0.93538	0	0	0	Predicted singlet
364	AAGAACAGTTTAGCGA-1	True singlet	0.905598	0	0	0	Predicted singlet
365	AAGAACAGTTTATCGC-1	True singlet	0.94733	0	0	0	Predicted singlet
366	AAGAATCAGAGCCGCT-1	True singlet	0.950353	0	0	0	Predicted singlet
367	AAGAATCAGAGGATAT-1	True doublet	0.968132	1	1	1	Predicted singlet
368	AAGAATCAGCATTTCT-1	True singlet	0.970631	0	0	0	Predicted singlet
369	AAGAATCAGGACCAGG-1	True doublet	0.999703	1	1	1	Predicted triplet
370	AAGAATCAGGAGGACT-1	True singlet	0.967715	0	0	0	Predicted singlet
371	AAGAATCAGGCAGGTG-1	True doublet	0.869126	1	1	1	Predicted doublet
372	AAGAATCAGTGCTGTG-1	True triplet	0.963968	1	1	1	Predicted doublet
373	AAGACAAGTATGGTGC-1	True singlet	0.970314	0	0	0	Predicted singlet
374	AAGACAAGTCATTGAG-1	True singlet	0.955596	0	0	0	Predicted singlet
375	AAGACAAGTGAGGTGA-1	True singlet	0.938503	0	0	0	Predicted singlet
376	AAGACAAGTGTGCAAC-1	True doublet	0.970313	1	1	1	Predicted doublet
377	AAGACAAGTGTGTCCC-1	True singlet	0.969061	0	0	0	Predicted singlet
378	AAGACAAGTTACTAGG-1	True singlet	0.969773	0	0	0	Predicted singlet
379	AAGACAAGTTATCCTA-1	True singlet	0.963461	0	0	0	Predicted singlet
380	AAGACAAGTTTAACGG-1	True singlet	0.967722	0	0	0	Predicted singlet
381	AAGACAAGTTTACCGT-1	True singlet	0.912726	0	0	0	Predicted singlet
382	AAGACATAGAATCGCT-1	True singlet	0.999988	0	0	0	Predicted singlet
383	AAGACATAGAGAGGAG-1	True singlet	0.999983	0	0	0	Predicted singlet
384	AAGACATAGCACGATT-1	True singlet	0.956071	0	0	0	Predicted singlet
385	AAGACATAGGAGTCTT-1	True singlet	0.930445	0	0	0	Predicted singlet
386	AAGACATAGGCTAATC-1	True singlet	0.953432	0	0	0	Predicted singlet
387	AAGACATAGGTTAGAG-1	True singlet	0.943568	0	0	0	Predicted singlet
388	AAGACATAGTAGCTTA-1	True singlet	0.969897	0	0	0	Predicted singlet
389	AAGACATAGTCGCAAT-1	True doublet	0.999993	1	1	1	Predicted singlet
390	AAGACATAGTTAACCA-1	True doublet	0.89401	1	1	1	Predicted singlet
391	AAGACCAAGAAACTGG-1	True singlet	0.969893	0	0	0	Predicted singlet
392	AAGACCAAGACACCGC-1	True singlet	0.969077	0	0	0	Predicted singlet
393	AAGACCAAGACACTTA-1	True triplet	0.999023	1	1	1	Predicted triplet
394	AAGACCAAGCACAGCC-1	True singlet	0.831769	0	0	0	Predicted singlet
395	AAGACCAAGCACAGGG-1	True singlet	0.817144	0	0	0	Predicted singlet
396	AAGACCAAGCCAGGTC-1	True singlet	0.938503	0	0	0	Predicted singlet
397	AAGACCAAGCGCTAAT-1	True singlet	0.814338	0	0	0	Predicted doublet
398	AAGACCAAGCTAGAAG-1	True singlet	0.999997	0	0	0	Predicted singlet
399	AAGACCAAGGAAACTG-1	True singlet	0.967693	0	0	0	Predicted singlet
400	AAGACCAAGGATCCGC-1	True singlet	0.968599	0	0	0	Predicted singlet
401	AAGACCAAGGGTTAGA-1	True singlet	0.817145	0	0	0	Predicted singlet
402	AAGACCAAGTATTGCA-1	True singlet	0.966645	0	0	0	Predicted singlet
403	AAGCAAGTCATAAGCC-1	True singlet	0.999999	0	0	0	Predicted singlet
404	AAGCAAGTCATGTGGT-1	True singlet	0.970259	0	0	0	Predicted singlet
405	AAGCATGAGCAGCTCA-1	True doublet	0.969342	1	1	1	Predicted singlet
406	AAGCATGAGGTCCAAT-1	True singlet	0.99997	0	0	0	Predicted singlet
407	AAGCATGAGTAAGAAC-1	True singlet	0.969327	0	0	0	Predicted singlet
408	AAGCATGAGTCAATCA-1	True singlet	0.939783	0	0	0	Predicted singlet
409	AAGCCACGTACCGGAT-1	True singlet	0.970537	0	0	0	Predicted singlet
410	AAGCCACGTAGCTGGT-1	True singlet	0.970555	0	0	0	Predicted singlet
411	AAGCCACGTCAAACTG-1	True singlet	0.999998	0	0	0	Predicted singlet
412	AAGCCACGTCACAGAC-1	True triplet	0.95607	1	1	1	Predicted triplet
413	AAGCCACGTGAACAAA-1	True singlet	0.970536	0	0	0	Predicted singlet
414	AAGCCACGTGAGACTC-1	True doublet	0.992286	1	1	1	Predicted doublet
415	AAGCCACGTGTCCTGC-1	True singlet	0.969336	0	0	0	Predicted singlet
416	AAGCCACGTTCATTTG-1	True singlet	0.965375	0	0	0	Predicted triplet
417	AAGCCACGTTGTCCAT-1	True triplet	0.903171	1	1	1	Predicted triplet
418	AAGCCACGTTTAACGG-1	True singlet	0.966654	0	0	0	Predicted singlet
419	AAGCCACGTTTGAGCA-1	True singlet	0.966652	0	0	0	Predicted singlet
420	AAGCCACGTTTGGTTC-1	True singlet	0.969776	0	0	0	Predicted singlet
421	AAGCCTCCAAGGTCGA-1	True singlet	0.814289	0	0	0	Predicted singlet
422	AAGCCTCCAATATGGA-1	True singlet	0.963974	0	0	0	Predicted singlet
423	AAGCCTCCACAATGTT-1	True singlet	0.962279	0	0	0	Predicted singlet
424	AAGCCTCCAGCAATAA-1	True triplet	0.97029	1	1	1	Predicted triplet
425	AAGCCTCCAGGCAAGC-1	True triplet	0.980255	1	1	1	Predicted triplet
426	AAGCCTCCATACCCGG-1	True singlet	0.907741	0	0	0	Predicted singlet
427	AAGCCTCCATCCCTCA-1	True singlet	0.999981	0	0	0	Predicted doublet
428	AAGCCTCCATTAGCGC-1	True singlet	0.96991	0	0	0	Predicted triplet
429	AAGCCTGTCAAGTGAG-1	True doublet	0.933595	1	1	1	Predicted singlet
430	AAGCCTGTCCCTGATC-1	True singlet	0.96233	0	0	0	Predicted singlet
431	AAGCCTGTCCGGAACC-1	True doublet	0.943745	1	1	1	Predicted triplet
432	AAGCCTGTCGCTATAA-1	True singlet	0.970306	0	0	0	Predicted singlet
433	AAGCCTGTCGGGACCT-1	True singlet	0.968612	0	0	0	Predicted singlet
434	AAGCCTGTCGTTTCTG-1	True triplet	0.999999	1	1	1	Predicted singlet
435	AAGCCTGTCTAACCTT-1	True singlet	0.919275	0	0	0	Predicted singlet
436	AAGCCTTAGAACCTGT-1	True singlet	0.888997	0	0	0	Predicted singlet
437	AAGCCTTAGCCGCTAA-1	True singlet	0.969774	0	0	0	Predicted singlet
438	AAGCCTTAGGAGCATA-1	True singlet	0.96859	0	0	0	Predicted singlet
439	AAGCGAATCAATAGCC-1	True singlet	0.967714	0	0	0	Predicted singlet
440	AAGCGAATCACTAATG-1	True doublet	0.958304	1	1	1	Predicted singlet
441	AAGCGAATCCAGGAAA-1	True singlet	0.938494	0	0	0	Predicted singlet
442	AAGCGAATCCCGTTAC-1	True singlet	0.969323	0	0	0	Predicted singlet
443	AAGCGAATCTTGAGGT-1	True singlet	0.919264	0	0	0	Predicted doublet
444	AAGCGAATCTTTAGGA-1	True triplet	0.969333	1	1	1	Predicted triplet
445	AAGCGAGGTCAAGTAT-1	True singlet	0.939767	0	0	0	Predicted singlet
446	AAGCGAGGTCTTTGAC-1	True doublet	0.960486	1	1	1	Predicted doublet
447	AAGCGAGGTGCGCATG-1	True singlet	0.968131	0	0	0	Predicted singlet
448	AAGCGAGGTGGGAACA-1	True singlet	0.968553	0	0	0	Predicted singlet
449	AAGCGAGGTGGTTAGC-1	True triplet	0.958089	1	1	1	Predicted singlet
450	AAGCGAGGTGTGAGAG-1	True singlet	0.999997	0	0	0	Predicted singlet
451	AAGCGAGGTTACTAGG-1	True singlet	0.999964	0	0	0	Predicted singlet
452	AAGCGAGGTTAGCAGC-1	True singlet	0.999863	0	0	0	Predicted singlet
453	AAGCGAGGTTTCCACG-1	True singlet	0.968137	0	0	0	Predicted singlet
454	AAGCGCTGTAATAACC-1	True triplet	0.936363	1	1	1	Predicted doublet
455	AAGCGCTGTGCAATAT-1	True singlet	0.930407	0	0	0	Predicted singlet
456	AAGCGCTGTGCACGCA-1	True singlet	0.939782	0	0	0	Predicted singlet
457	AAGCGCTGTGGATTCA-1	True singlet	0.947337	0	0	0	Predicted singlet
458	AAGCGCTGTGTGTCCC-1	True doublet	0.956033	1	1	1	Predicted doublet
459	AAGCGCTGTTCCTGAT-1	True singlet	0.963956	0	0	0	Predicted singlet
460	AAGCGCTGTTGAAGCC-1	True triplet	0.99986	1	1	1	Predicted triplet
461	AAGCGCTGTTTACGTC-1	True singlet	0.970317	0	0	0	Predicted doublet
462	AAGCGCTGTTTCCACG-1	True singlet	0.958219	0	0	0	Predicted singlet
463	AAGCGGGTCACCGGTA-1	True doublet	0.970625	1	1	1	Predicted singlet
464	AAGCGGGTCAGGTCCA-1	True singlet	0.965352	0	0	0	Predicted singlet
465	AAGCGGGTCCAGCACA-1	True singlet	0.96908	0	0	0	Predicted singlet
466	AAGCGGGTCCCAGTAG-1	True singlet	0.96665	0	0	0	Predicted singlet
467	AAGCGGGTCCTGGTGA-1	True singlet	0.939785	0	0	0	Predicted singlet
468	AAGCGGGTCGCGCTAA-1	True singlet	0.970295	0	0	0	Predicted singlet
469	AAGCGGGTCTATCGCC-1	True singlet	0.970618	0	0	0	Predicted singlet
470	AAGCGTTTCAAACTCA-1	True singlet	0.831683	0	0	0	Predicted singlet
471	AAGCGTTTCAAGCTTA-1	True singlet	0.956061	0	0	0	Predicted singlet
472	AAGCGTTTCACAGGAA-1	True singlet	0.999279	0	0	0	Predicted singlet
473	AAGCGTTTCAGCAAAG-1	True triplet	0.999729	1	1	1	Predicted doublet
474	AAGCGTTTCATTATGG-1	True singlet	0.963465	0	0	0	Predicted singlet
475	AAGCGTTTCCAATTAG-1	True singlet	0.919275	0	0	0	Predicted singlet
476	AAGCGTTTCCATCAGG-1	True doublet	0.925191	1	1	1	Predicted doublet
477	AAGCGTTTCCCGTTAC-1	True triplet	0.526094	1	1	1	Predicted singlet
478	AAGCGTTTCGACCTGA-1	True singlet	0.965407	0	0	0	Predicted singlet
479	AAGCTAGAGACAACGA-1	True singlet	0.963962	0	0	0	Predicted singlet
480	AAGCTAGAGCAGGTGG-1	True singlet	0.960108	0	0	0	Predicted singlet
481	AAGCTAGAGCATGGTT-1	True doublet	0.999948	1	1	1	Predicted doublet
482	AAGCTAGAGCTGAGGG-1	True singlet	0.925109	0	0	0	Predicted singlet
483	AAGCTAGAGCTTATGA-1	True singlet	0.958399	0	0	0	Predicted singlet
484	AAGCTAGAGGAACACA-1	True singlet	0.965386	0	0	0	Predicted singlet
485	AAGCTAGAGGCAACAA-1	True singlet	0.970539	0	0	0	Predicted singlet
486	AAGCTAGAGGCACAGG-1	True singlet	0.919284	0	0	0	Predicted singlet
487	AAGCTAGAGGCCATCA-1	True singlet	0.962168	0	0	0	Predicted singlet
488	AAGCTATGTAATCCCT-1	True singlet	0.962331	0	0	0	Predicted singlet
489	AAGCTATGTACTTAGG-1	True singlet	0.919258	0	0	0	Predicted singlet
490	AAGCTATGTTAGGTTG-1	True doublet	0.966649	1	1	1	Predicted doublet
491	AAGCTATGTTATGTGG-1	True singlet	0.953449	0	0	0	Predicted singlet
492	AAGCTATGTTGACTTC-1	True doublet	0.966652	1	1	1	Predicted doublet
493	AAGCTATGTTGCAATG-1	True singlet	0.935333	0	0	0	Predicted singlet
494	AAGCTATGTTTCCACG-1	True singlet	0.970495	0	0	0	Predicted triplet
495	AAGCTATGTTTCGCCA-1	True singlet	0.970245	0	0	0	Predicted singlet
496	AAGCTCCCAAACGCGA-1	True singlet	0.969314	0	0	0	Predicted singlet
497	AAGCTCCCAAGGTCGA-1	True singlet	0.96396	0	0	0	Predicted singlet
498	AAGCTCCCAATTAAGG-1	True singlet	0.967721	0	0	0	Predicted singlet
499	AAGCTCCCAATTAGCT-1	True singlet	0.958403	0	0	0	Predicted singlet
500	AAGCTCCCACCAGGTT-1	True singlet	0.930422	0	0	0	Predicted singlet
501	AAGCTCCCACCTGTAA-1	True triplet	0.897104	1	1	1	Predicted triplet
502	AAGCTCCCAGCTTACA-1	True singlet	0.987275	0	0	0	Predicted doublet
503	AAGCTCCCAGGCATCT-1	True singlet	0.999997	0	0	0	Predicted singlet
504	AAGCTCCCATAATGAG-1	True singlet	0.856828	0	0	0	Predicted singlet
505	AAGCTTGGTCCGGTTC-1	True doublet	0.999972	1	1	1	Predicted doublet
506	AAGCTTGGTGCTTAGA-1	True singlet	0.967708	0	0	0	Predicted singlet
507	AAGCTTGGTGGATTAT-1	True singlet	0.970631	0	0	0	Predicted singlet
508	AAGCTTGGTGGCTTCC-1	True singlet	0.817113	0	0	0	Predicted singlet
509	AAGCTTGGTTCGCTTG-1	True triplet	0.960483	1	1	1	Predicted triplet
510	AAGGAAGCACAAAGAC-1	True singlet	0.966917	0	0	0	Predicted singlet
511	AAGGAAGCACAACCTA-1	True singlet	0.846507	0	0	0	Predicted singlet
512	AAGGAAGCATTGCGAC-1	True singlet	0.968617	0	0	0	Predicted singlet
513	AAGGATCCAACCTAAT-1	True singlet	0.997829	0	0	0	Predicted singlet
514	AAGGATCCAACTCGCG-1	True singlet	0.968132	0	0	0	Predicted singlet
515	AAGGATCCAATCCTAG-1	True triplet	0.982032	1	1	1	Predicted singlet
516	AAGGATCCAGAGAGCC-1	True singlet	0.912725	0	0	0	Predicted singlet
517	AAGGATCCAGATAGAC-1	True triplet	0.978698	1	1	1	Predicted doublet
518	AAGGATCCAGCACGAA-1	True singlet	0.956039	0	0	0	Predicted singlet
519	AAGGATCCAGGCTACT-1	True singlet	1	0	0	0	Predicted singlet
520	AAGGATCCATAGCTGC-1	True singlet	0.96908	0	0	0	Predicted singlet
521	AAGGATGTCAAGCTTA-1	True singlet	0.956059	0	0	0	Predicted singlet
522	AAGGATGTCACATTGA-1	True singlet	0.963686	0	0	0	Predicted singlet
523	AAGGATGTCCTAGTCC-1	True singlet	0.939792	0	0	0	Predicted singlet
524	AAGGATGTCCTTAGTT-1	True triplet	0.990889	1	1	1	Predicted doublet
525	AAGGATGTCGCTATAA-1	True doublet	0.999997	1	1	1	Predicted doublet
526	AAGGATGTCGGTTCCT-1	True singlet	0.968613	0	0	0	Predicted singlet
527	AAGGATGTCGTAACGT-1	True singlet	0.857737	0	0	0	Predicted singlet
528	AAGGATGTCTCACATT-1	True singlet	0.969343	0	0	0	Predicted singlet
529	AAGGATGTCTTGAGCG-1	True doublet	0.94375	1	1	1	Predicted doublet
530	AAGGATGTCTTGTTCG-1	True singlet	0.969843	0	0	0	Predicted doublet
531	AAGGATTAGGTCCTAG-1	True singlet	0.999962	0	0	0	Predicted singlet
532	AAGGATTAGGTGCTGC-1	True singlet	0.925188	0	0	0	Predicted singlet
533	AAGGATTAGGTGTTAC-1	True singlet	0.912703	0	0	0	Predicted singlet
534	AAGGCCCTCATGCCTC-1	True singlet	0.846506	0	0	0	Predicted singlet
535	AAGGCCCTCCTCAGCT-1	True singlet	0.967713	0	0	0	Predicted singlet
536	AAGGCCCTCGCGCTAA-1	True doublet	0.999974	1	1	1	Predicted doublet
537	AAGGCCCTCGGTTAGT-1	True singlet	0.970308	0	0	0	Predicted singlet
538	AAGGTATAGAAAGCAT-1	True singlet	0.970302	0	0	0	Predicted singlet
539	AAGGTATAGAATCTCA-1	True singlet	0.930541	0	0	0	Predicted singlet
540	AAGGTATAGGCATGAA-1	True singlet	0.912707	0	0	0	Predicted singlet
541	AAGGTATAGGCGGATG-1	True doublet	0.955999	1	1	1	Predicted doublet
542	AAGGTCAAGACCATAC-1	True singlet	0.999967	0	0	0	Predicted singlet
543	AAGGTCAAGAGGGACT-1	True doublet	0.999853	1	1	1	Predicted doublet
544	AAGGTCAAGCATGGTT-1	True doublet	0.963966	1	1	1	Predicted triplet
545	AAGGTCAAGCGATAAG-1	True singlet	0.938503	0	0	0	Predicted singlet
546	AAGGTCAAGCGCATTG-1	True singlet	0.939783	0	0	0	Predicted singlet
547	AAGGTCAAGGCGGGTA-1	True singlet	0.905588	0	0	0	Predicted singlet
548	AAGGTCAAGGGTCTAT-1	True singlet	0.912764	0	0	0	Predicted singlet
549	AAGGTCAAGGTTAGAG-1	True singlet	0.999994	0	0	0	Predicted singlet
550	AAGGTCAAGTCGCAAT-1	True doublet	0.846472	1	1	1	Predicted doublet
551	AAGGTGCAGAGAGGAG-1	True singlet	0.912765	0	0	0	Predicted singlet
552	AAGGTGCAGAGGAGTC-1	True singlet	0.970301	0	0	0	Predicted singlet
553	AAGGTGCAGGCATGTT-1	True singlet	0.966915	0	0	0	Predicted singlet
554	AAGGTGCAGGGATTAG-1	True singlet	0.970556	0	0	0	Predicted singlet
555	AAGGTGCAGTACCGCA-1	True singlet	0.99999	0	0	0	Predicted singlet
556	AAGGTGCAGTAGCGCC-1	True singlet	0.930539	0	0	0	Predicted singlet
557	AAGTAGCCAACTAGGG-1	True singlet	0.930527	0	0	0	Predicted singlet
558	AAGTAGCCAATAAGCA-1	True singlet	0.925135	0	0	0	Predicted singlet
559	AAGTAGCCACAAACTT-1	True singlet	0.970309	0	0	0	Predicted singlet
560	AAGTAGCCAGGGAGCT-1	True singlet	0.943601	0	0	0	Predicted singlet
561	AAGTAGCCATAAGTCT-1	True singlet	0.970312	0	0	0	Predicted singlet
562	AAGTAGCCATAGCAGG-1	True singlet	0.958389	0	0	0	Predicted singlet
563	AAGTAGCCATGTCAGC-1	True singlet	0.930547	0	0	0	Predicted doublet
564	AAGTAGCCATTCCTCG-1	True singlet	0.97056	0	0	0	Predicted singlet
565	AAGTCTATCAAGCTTA-1	True doublet	0.968049	1	1	1	Predicted doublet
566	AAGTCTATCACAGCGC-1	True singlet	0.938501	0	0	0	Predicted singlet
567	AAGTCTATCATCCACC-1	True singlet	0.897695	0	0	0	Predicted doublet
568	AAGTCTATCATGCATA-1	True singlet	0.969899	0	0	0	Predicted singlet
569	AAGTCTATCATTGTCT-1	True singlet	0.93977	0	0	0	Predicted singlet
570	AAGTCTATCCCTGGTT-1	True doublet	0.961109	1	1	1	Predicted singlet
571	AAGTCTATCCTTGAGG-1	True singlet	0.950553	0	0	0	Predicted singlet
572	AAGTCTATCTAAGTGC-1	True doublet	0.912575	1	1	1	Predicted singlet
573	AAGTGAAGTAATGACT-1	True singlet	0.958222	0	0	0	Predicted singlet
574	AAGTGAAGTCGAAGTC-1	True singlet	0.970239	0	0	0	Predicted singlet
575	AAGTGAAGTCGCATAA-1	True singlet	0.660383	0	0	0	Predicted singlet
576	AAGTGAAGTGACATGC-1	True doublet	0.939783	1	1	1	Predicted doublet
577	AAGTGAAGTGTTGTGA-1	True singlet	0.970553	0	0	0	Predicted singlet
578	AAGTGAAGTTGGTGAC-1	True singlet	0.950556	0	0	0	Predicted singlet
579	AAGTGAAGTTTGCGAA-1	True singlet	0.891898	0	0	0	Predicted singlet
580	AAGTGCAAGCCTCTCG-1	True singlet	0.966619	0	0	0	Predicted doublet
581	AAGTGCAAGCCTGGTA-1	True singlet	0.966914	0	0	0	Predicted singlet
582	AAGTGCAAGCGGATTT-1	True singlet	0.930542	0	0	0	Predicted singlet
583	AAGTGCAAGGAGGGTT-1	True singlet	0.970257	0	0	0	Predicted singlet
584	AAGTGCAAGGCCTGGT-1	True singlet	0.970537	0	0	0	Predicted singlet
585	AAGTGCAAGGCTACAT-1	True singlet	0.970317	0	0	0	Predicted singlet
586	AAGTGCAAGTCTCACC-1	True singlet	0.970242	0	0	0	Predicted singlet
587	AAGTGCAAGTGAGCGG-1	True singlet	0.939789	0	0	0	Predicted singlet
588	AAGTGCAAGTTCCTGC-1	True singlet	0.935396	0	0	0	Predicted singlet
589	AAGTGTTGTAACGAGG-1	True singlet	0.999626	0	0	0	Predicted singlet
590	AAGTGTTGTAATCGGC-1	True singlet	0.891898	0	0	0	Predicted singlet
591	AAGTGTTGTCAAGTGC-1	True triplet	0.953198	1	1	1	Predicted triplet
592	AAGTGTTGTCACAAAT-1	True singlet	0.999995	0	0	0	Predicted singlet
593	AAGTGTTGTCATCATC-1	True singlet	0.967717	0	0	0	Predicted doublet
594	AAGTGTTGTCATGCAA-1	True singlet	0.965369	0	0	0	Predicted singlet
595	AAGTGTTGTCATGCCC-1	True singlet	0.956002	0	0	0	Predicted singlet
596	AAGTGTTGTGTCCTGC-1	True singlet	0.999998	0	0	0	Predicted singlet
597	AAGTGTTGTTCCAGGG-1	True singlet	0.962336	0	0	0	Predicted singlet
598	AAGTGTTGTTGTTCAC-1	True triplet	0.999563	1	1	1	Predicted doublet
599	AAGTTACGTAAGCTCA-1	True singlet	0.857746	0	0	0	Predicted singlet
600	AAGTTACGTGGATTGC-1	True singlet	0.966912	0	0	0	Predicted singlet
601	AAGTTACGTTGTTGCT-1	True singlet	0.814333	0	0	0	Predicted singlet
602	AAGTTACGTTTGTGGA-1	True singlet	0.963975	0	0	0	Predicted singlet
603	AAGTTAGCAAGGTGCA-1	True triplet	0.999989	1	1	1	Predicted triplet
604	AAGTTAGCAATACTGT-1	True singlet	0.845301	0	0	0	Predicted singlet
605	AAGTTAGCAATCCTGA-1	True doublet	0.970537	1	1	1	Predicted doublet
606	AAGTTAGCACAGGGAC-1	True singlet	0.970301	0	0	0	Predicted singlet
607	AAGTTAGCAGCTTACA-1	True singlet	0.831822	0	0	0	Predicted singlet
608	AAGTTAGCAGGCGATA-1	True singlet	0.956066	0	0	0	Predicted singlet
609	AAGTTAGCAGGCTGTT-1	True singlet	0.969903	0	0	0	Predicted singlet
610	AAGTTAGCAGTTGCGT-1	True singlet	0.935325	0	0	0	Predicted singlet
611	AAGTTAGCATCCCGCT-1	True singlet	0.945036	0	0	0	Predicted singlet
612	AAGTTAGCATCCGTAA-1	True singlet	0.954683	0	0	0	Predicted singlet
613	AAGTTTGTCACGCATG-1	True singlet	0.955868	0	0	0	Predicted singlet
614	AAGTTTGTCACTTTAC-1	True singlet	0.99993	0	0	0	Predicted singlet
615	AAGTTTGTCATAACTG-1	True singlet	0.912735	0	0	0	Predicted singlet
616	AAGTTTGTCCCTGGTT-1	True singlet	0.879398	0	0	0	Predicted singlet
617	AAGTTTGTCCGCCTAT-1	True singlet	0.966619	0	0	0	Predicted singlet
618	AAGTTTGTCGAAGTGA-1	True doublet	0.866757	1	1	1	Predicted doublet
619	AAGTTTGTCTTGAGCG-1	True singlet	0.905595	0	0	0	Predicted singlet
620	AATAACCGTAAGGTCC-1	True singlet	0.930397	0	0	0	Predicted doublet
621	AATAACCGTACGCGCA-1	True doublet	0.999851	1	1	1	Predicted doublet
622	AATAACCGTAGACAAA-1	True singlet	0.999999	0	0	0	Predicted singlet
623	AATAACCGTCATAACG-1	True singlet	0.969909	0	0	0	Predicted singlet
624	AATAACCGTCCTAATC-1	True singlet	0.968609	0	0	0	Predicted singlet
625	AATAACCGTGGAAACG-1	True singlet	0.99999	0	0	0	Predicted singlet
626	AATAACCGTGGACCTG-1	True singlet	0.965406	0	0	0	Predicted singlet
627	AATAACCGTTAGTGAT-1	True singlet	0.970548	0	0	0	Predicted doublet
628	AATAACCGTTCCTGAT-1	True triplet	0.968601	1	1	1	Predicted triplet
629	AATACCGGTACGTTTC-1	True singlet	0.958397	0	0	0	Predicted singlet
630	AATACCGGTCCACAAA-1	True singlet	0.968136	0	0	0	Predicted doublet
631	AATACCGGTCTTTGAC-1	True doublet	0.930391	1	1	1	Predicted doublet
632	AATACCGGTGGCTTCC-1	True singlet	0.953447	0	0	0	Predicted singlet
633	AATACCGGTGTTGTGA-1	True singlet	0.965364	0	0	0	Predicted singlet
634	AATACCGGTTATAGCG-1	True singlet	0.960484	0	0	0	Predicted singlet
635	AATACCGGTTGAATCG-1	True singlet	0.744873	0	0	0	Predicted doublet
636	AATACCGGTTTGGTTC-1	True singlet	0.965371	0	0	0	Predicted singlet
637	AATAGAGGTAATGGCC-1	True doublet	0.970522	1	1	1	Predicted singlet
638	AATAGAGGTCCGCTGT-1	True singlet	0.801198	0	0	0	Predicted singlet
639	AATAGAGGTGTGTCCC-1	True singlet	0.950526	0	0	0	Predicted singlet
640	AATAGAGGTTGTTGTC-1	True singlet	0.97063	0	0	0	Predicted singlet
641	AATAGCTGTACAAAGA-1	True singlet	0.966647	0	0	0	Predicted singlet
642	AATAGCTGTACAATGT-1	True singlet	0.868918	0	0	0	Predicted doublet
643	AATAGCTGTAGTAAGA-1	True singlet	0.999984	0	0	0	Predicted singlet
644	AATAGCTGTGAGGTAG-1	True triplet	0.950626	1	1	1	Predicted doublet
645	AATAGCTGTGATGAGG-1	True doublet	0.897703	1	1	1	Predicted singlet
646	AATAGCTGTGCGCGTA-1	True singlet	0.963961	0	0	0	Predicted singlet
647	AATAGCTGTGTGAGGA-1	True singlet	0.945045	0	0	0	Predicted singlet
648	AATAGCTGTTAGTGAT-1	True singlet	0.745802	0	0	0	Predicted singlet
649	AATAGCTGTTCACCCA-1	True singlet	0.943723	0	0	0	Predicted singlet
650	AATAGCTGTTGGATAT-1	True singlet	0.93054	0	0	0	Predicted singlet
651	AATATCCCAACTGGGA-1	True singlet	0.953462	0	0	0	Predicted singlet
652	AATATCCCAATACTGT-1	True singlet	0.92517	0	0	0	Predicted doublet
653	AATATCCCAATGCCTA-1	True singlet	0.856685	0	0	0	Predicted singlet
654	AATATCCCACAAAGCG-1	True singlet	0.969911	0	0	0	Predicted singlet
655	AATATCCCACAACAGG-1	True singlet	0.965367	0	0	0	Predicted singlet
656	AATATCCCACCAACCG-1	True singlet	0.966639	0	0	0	Predicted singlet
657	AATATCCCAGAGGCTA-1	True singlet	0.999909	0	0	0	Predicted singlet
658	AATATCCCAGCAAGGC-1	True singlet	0.930523	0	0	0	Predicted singlet
659	AATATCCCAGCCTTGG-1	True singlet	0.970531	0	0	0	Predicted singlet
660	AATATCCCAGCTAATT-1	True singlet	0.999857	0	0	0	Predicted singlet
661	AATATCCCATGTTGCA-1	True singlet	0.888946	0	0	0	Predicted singlet
662	AATCAGGAGCAAGGGT-1	True singlet	0.999793	0	0	0	Predicted singlet
663	AATCAGGAGCGATAAG-1	True singlet	0.960484	0	0	0	Predicted doublet
664	AATCAGGAGGTGAAAT-1	True triplet	0.65924	1	1	1	Predicted triplet
665	AATCAGGAGGTGTTAC-1	True singlet	0.999973	0	0	0	Predicted singlet
666	AATCAGGAGTAAGTGG-1	True singlet	0.967671	0	0	0	Predicted singlet
667	AATCAGGAGTCTATGA-1	True doublet	0.956063	1	1	1	Predicted triplet
668	AATCATCCAAGCCACT-1	True singlet	0.918889	0	0	0	Predicted doublet
669	AATCATCCAATAACCT-1	True singlet	0.958402	0	0	0	Predicted singlet
670	AATCATCCACCATATG-1	True singlet	0.939786	0	0	0	Predicted doublet
671	AATCATCCACCCACCT-1	True singlet	0.94374	0	0	0	Predicted singlet
672	AATCATCCAGGCAAGC-1	True singlet	0.970191	0	0	0	Predicted singlet
673	AATCATCCAGTTAAAG-1	True singlet	0.970293	0	0	0	Predicted singlet
674	AATCATGTCACAGCCA-1	True singlet	0.943365	0	0	0	Predicted singlet
675	AATCATGTCATAACTG-1	True singlet	0.969778	0	0	0	Predicted singlet
676	AATCATGTCATGCTCC-1	True doublet	0.90549	1	1	1	Predicted triplet
677	AATCATGTCCTACCTA-1	True singlet	0.962316	0	0	0	Predicted singlet
678	AATCATGTCCTTAGTT-1	True doublet	0.935271	1	1	1	Predicted singlet
679	AATCATGTCCTTCAAT-1	True singlet	0.95034	0	0	0	Predicted singlet
680	AATCATGTCTCCATGC-1	True doublet	0.999957	1	1	1	Predicted doublet
681	AATCATGTCTCGCCTG-1	True singlet	0.999941	0	0	0	Predicted singlet
682	AATCATGTCTTACTCG-1	True singlet	0.965375	0	0	0	Predicted singlet
683	AATCCATCACATTAAC-1	True singlet	0.999947	0	0	0	Predicted singlet
684	AATCCATCATAAGGAC-1	True singlet	0.905558	0	0	0	Predicted singlet
685	AATCCATCATGAAGTA-1	True singlet	0.938503	0	0	0	Predicted singlet
686	AATCCATCATTAGCCA-1	True singlet	0.96541	0	0	0	Predicted singlet
687	AATCCCTGTCACAGCG-1	True doublet	0.965173	1	1	1	Predicted doublet
688	AATCCCTGTCACCTAT-1	True singlet	0.962294	0	0	0	Predicted singlet
689	AATCCCTGTCATCAAG-1	True doublet	0.999989	1	1	1	Predicted singlet
690	AATCCCTGTCATTGAG-1	True singlet	0.958199	0	0	0	Predicted singlet
691	AATCCCTGTGCTAGAC-1	True doublet	0.919266	1	1	1	Predicted triplet
692	AATCCCTGTGCTGGTG-1	True singlet	0.963944	0	0	0	Predicted doublet
693	AATCCCTGTTAGTACG-1	True singlet	0.571482	0	0	0	Predicted singlet
694	AATCCCTGTTATCGAG-1	True singlet	0.999995	0	0	0	Predicted singlet
695	AATCCCTGTTCACCCA-1	True doublet	0.947329	1	1	1	Predicted triplet
696	AATCCCTGTTTGGCGG-1	True singlet	0.969905	0	0	0	Predicted singlet
697	AATCCCTGTTTGGGTA-1	True doublet	0.970287	1	1	1	Predicted singlet
698	AATCCGTAGACAAAGT-1	True doublet	0.966901	1	1	1	Predicted singlet
699	AATCCGTAGATAGACG-1	True singlet	0.965385	0	0	0	Predicted singlet
700	AATCCGTAGCACTTGG-1	True singlet	0.9686	0	0	0	Predicted singlet
701	AATCCGTAGCTTATGA-1	True singlet	0.970547	0	0	0	Predicted singlet
702	AATCCGTAGGCATGTT-1	True singlet	0.970313	0	0	0	Predicted singlet
703	AATCCGTAGGCGCACT-1	True singlet	0.930487	0	0	0	Predicted singlet
704	AATCCGTAGTTTGTCT-1	True doublet	0.965392	1	1	1	Predicted doublet
705	AATCCTAAGCCTCTCG-1	True singlet	0.960484	0	0	0	Predicted doublet
706	AATCCTAAGGAACGCG-1	True singlet	0.963388	0	0	0	Predicted doublet
707	AATCCTAAGGAGTCTT-1	True doublet	0.999751	1	1	1	Predicted doublet
708	AATCCTAAGGCTAGAA-1	True singlet	0.970239	0	0	0	Predicted singlet
709	AATCGCCCAAATATCC-1	True singlet	0.765459	0	0	0	Predicted singlet
710	AATCGCCCAACCCTAA-1	True doublet	0.970276	1	1	1	Predicted triplet
711	AATCGCCCAACTGGGA-1	True singlet	0.968111	0	0	0	Predicted singlet
712	AATCGCCCACAAACTT-1	True singlet	0.966909	0	0	0	Predicted singlet
713	AATCGCCCACCTACGG-1	True doublet	0.930402	1	1	1	Predicted singlet
714	AATCGCCCACTAAATC-1	True singlet	0.954679	0	0	0	Predicted singlet
715	AATCGCCCATAAGTTC-1	True singlet	0.965377	0	0	0	Predicted singlet
716	AATCGCCCATAATCAC-1	True singlet	0.831818	0	0	0	Predicted singlet
717	AATCGCCCATGTGGGA-1	True singlet	0.958365	0	0	0	Predicted singlet
718	AATCTCAAGAGGAAGG-1	True singlet	0.968601	0	0	0	Predicted singlet
719	AATCTCAAGAGGCTAA-1	True doublet	0.947329	1	1	1	Predicted singlet
720	AATCTCAAGCAACATC-1	True singlet	0.966909	0	0	0	Predicted singlet
721	AATCTCAAGCACTAGT-1	True singlet	0.879494	0	0	0	Predicted singlet
722	AATCTCAAGCATGACT-1	True singlet	0.999987	0	0	0	Predicted singlet
723	AATCTCAAGTCGCTAG-1	True singlet	0.967722	0	0	0	Predicted singlet
724	AATCTCAAGTCTCACC-1	True triplet	0.99967	1	1	1	Predicted doublet
725	AATCTTGAGACTTACA-1	True doublet	0.98331	1	1	1	Predicted singlet
726	AATCTTGAGCTTAGCG-1	True singlet	0.897708	0	0	0	Predicted singlet
727	AATCTTGAGTTACCGG-1	True singlet	0.912765	0	0	0	Predicted singlet
728	AATCTTGAGTTATCCT-1	True doublet	0.946255	1	1	1	Predicted doublet
729	AATCTTGAGTTGGATC-1	True singlet	0.970535	0	0	0	Predicted singlet
730	AATGAAGGTACTGAAT-1	True singlet	0.969354	0	0	0	Predicted doublet
731	AATGAAGGTATTGGAT-1	True doublet	0.95839	1	1	1	Predicted triplet
732	AATGAAGGTCAAAGGG-1	True triplet	0.970506	1	1	1	Predicted doublet
733	AATGAAGGTCAAGTGC-1	True singlet	0.970255	0	0	0	Predicted singlet
734	AATGAAGGTCCGTGAG-1	True doublet	0.963972	1	1	1	Predicted singlet
735	AATGAAGGTGCATCGG-1	True singlet	0.970557	0	0	0	Predicted singlet
736	AATGAAGGTGCTAGCG-1	True singlet	0.999971	0	0	0	Predicted singlet
737	AATGAAGGTGTGTCCC-1	True singlet	0.919277	0	0	0	Predicted singlet
738	AATGAAGGTGTTGCTT-1	True doublet	0.999861	1	1	1	Predicted doublet
739	AATGAAGGTGTTGTGA-1	True singlet	0.943752	0	0	0	Predicted singlet
740	AATGCAACAACTAGCC-1	True singlet	0.962321	0	0	0	Predicted singlet
741	AATGCAACAACTAGGG-1	True singlet	0.912766	0	0	0	Predicted singlet
742	AATGCAACAATAACGA-1	True singlet	0.999993	0	0	0	Predicted singlet
743	AATGCAACACAGCCAT-1	True doublet	0.999986	1	1	1	Predicted doublet
744	AATGCAACACCTGCCT-1	True singlet	0.965403	0	0	0	Predicted singlet
745	AATGCAACACTTGTTC-1	True singlet	0.969344	0	0	0	Predicted doublet
746	AATGCAACAGACAAAC-1	True singlet	0.970549	0	0	0	Predicted singlet
747	AATGCAACAGGCAAGC-1	True singlet	0.99996	0	0	0	Predicted singlet
748	AATGCATGTCAAGACC-1	True singlet	0.96771	0	0	0	Predicted doublet
749	AATGCATGTCTAGCTT-1	True singlet	0.965367	0	0	0	Predicted singlet
750	AATGCATGTGATTTGG-1	True singlet	0.999977	0	0	0	Predicted singlet
751	AATGCATGTGTGAGGA-1	True singlet	0.966918	0	0	0	Predicted singlet
752	AATGCGCGTAGGTTTG-1	True singlet	0.970291	0	0	0	Predicted singlet
753	AATGCGCGTTGAAGCC-1	True singlet	0.958333	0	0	0	Predicted singlet
754	AATGCGCGTTTGGCTT-1	True singlet	0.969344	0	0	0	Predicted singlet
755	AATGGCGCAAAGGTAC-1	True singlet	0.96691	0	0	0	Predicted singlet
756	AATGGCGCACAACAAA-1	True triplet	0.999984	1	1	1	Predicted triplet
757	AATGGCGCAGCCTTGG-1	True singlet	0.999983	0	0	0	Predicted singlet
758	AATGGCGCAGCGCTTG-1	True singlet	0.96933	0	0	0	Predicted singlet
759	AATGGCGCAGGCTAGA-1	True singlet	0.999997	0	0	0	Predicted singlet
760	AATGGCGCATCACTTC-1	True singlet	0.999999	0	0	0	Predicted singlet
761	AATGTCATCAGTTCCC-1	True singlet	0.970251	0	0	0	Predicted singlet
762	AATGTCATCATGGTTA-1	True singlet	0.950543	0	0	0	Predicted singlet
763	AATGTCATCCAAACAC-1	True singlet	0.97056	0	0	0	Predicted singlet
764	AATGTCATCCAGGTCA-1	True doublet	0.967709	1	1	1	Predicted triplet
765	AATGTCATCCATAAGC-1	True doublet	0.59989	1	1	1	Predicted triplet
766	AATGTCATCCTGAGTG-1	True doublet	0.999995	1	1	1	Predicted triplet
767	AATGTCATCGAAGTAG-1	True singlet	0.969079	0	0	0	Predicted singlet
768	AATGTCATCTCCATAT-1	True singlet	0.939784	0	0	0	Predicted singlet
769	AATGTCATCTTAGTCT-1	True doublet	0.918962	1	1	1	Predicted singlet
770	AATGTCCAGACAAGTG-1	True singlet	0.945031	0	0	0	Predicted singlet
771	AATGTCCAGAGCCGGA-1	True doublet	0.999999	1	1	1	Predicted singlet
772	AATGTCCAGCAAGGGT-1	True singlet	0.970615	0	0	0	Predicted singlet
773	AATGTCCAGGCGTAAA-1	True singlet	0.969966	0	0	0	Predicted singlet
774	AATGTCCAGGGTCCAC-1	True singlet	0.96991	0	0	0	Predicted singlet
775	AATGTCCAGTCTGGGC-1	True doublet	0.96991	1	1	1	Predicted doublet
776	AATGTCCAGTGGACAA-1	True singlet	0.967721	0	0	0	Predicted singlet
777	AATGTCCAGTTAACCA-1	True singlet	0.961031	0	0	0	Predicted singlet
778	AATTACCCAAATTCGT-1	True singlet	0.968611	0	0	0	Predicted singlet
779	AATTACCCAACTGGCT-1	True singlet	0.960476	0	0	0	Predicted singlet
780	AATTACCCAAGCTTTG-1	True singlet	0.965367	0	0	0	Predicted singlet
781	AATTACCCACAGACTC-1	True singlet	0.95052	0	0	0	Predicted singlet
782	AATTACCCAGAGAGCC-1	True singlet	0.962339	0	0	0	Predicted singlet
783	AATTACCCATCACAGC-1	True singlet	0.970067	0	0	0	Predicted singlet
784	AATTACCCATGCTATG-1	True singlet	0.965406	0	0	0	Predicted singlet
785	AATTACCCATTCAGCA-1	True singlet	0.960307	0	0	0	Predicted singlet
786	AATTAGCGTAGTTAAC-1	True singlet	0.965381	0	0	0	Predicted singlet
787	AATTAGCGTCATTGTC-1	True singlet	0.846505	0	0	0	Predicted singlet
788	AATTAGCGTGAGAAAC-1	True singlet	0.969778	0	0	0	Predicted singlet
789	AATTAGCGTGGTTAGC-1	True singlet	0.999904	0	0	0	Predicted singlet
790	AATTAGCGTTACCTGT-1	True doublet	0.939787	1	1	1	Predicted doublet
791	AATTAGCGTTGAGGTC-1	True singlet	0.969342	0	0	0	Predicted singlet
792	AATTAGCGTTGGATCA-1	True singlet	0.96047	0	0	0	Predicted singlet
793	AATTAGCGTTTGGGCG-1	True singlet	0.965407	0	0	0	Predicted singlet
794	AATTAGGCAAACCTTG-1	True singlet	0.966639	0	0	0	Predicted singlet
795	AATTAGGCAAAGCTAA-1	True singlet	0.970306	0	0	0	Predicted singlet
796	AATTAGGCAAAGCTCC-1	True singlet	0.999995	0	0	0	Predicted doublet
797	AATTAGGCACCTAATG-1	True singlet	0.930502	0	0	0	Predicted doublet
798	AATTAGGCAGCACGTT-1	True singlet	0.960478	0	0	0	Predicted doublet
799	AATTAGGCAGCATGGA-1	True singlet	0.953456	0	0	0	Predicted singlet
800	AATTAGGCATGAGTTT-1	True singlet	0.958399	0	0	0	Predicted singlet
801	AATTAGGCATGTCGCG-1	True doublet	0.960368	1	1	1	Predicted doublet
802	AATTCGTCAATCATGT-1	True singlet	0.961108	0	0	0	Predicted singlet
803	AATTCGTCAGCCGCTA-1	True singlet	0.956071	0	0	0	Predicted singlet
804	AATTCGTCAGGCCAAA-1	True triplet	0.999978	1	1	1	Predicted triplet
805	AATTCGTCAGTCTAGC-1	True singlet	0.95346	0	0	0	Predicted doublet
806	AATTCGTCATTCAGCA-1	True singlet	0.954682	0	0	0	Predicted singlet
807	AATTCGTCATTGTGGC-1	True singlet	0.968135	0	0	0	Predicted singlet
808	AATTGACGTGCATCGG-1	True triplet	0.968607	1	1	1	Predicted triplet
809	AATTGACGTTATCCGT-1	True singlet	0.96908	0	0	0	Predicted singlet
810	AATTGACGTTCCTCCT-1	True singlet	0.970557	0	0	0	Predicted singlet
811	AATTGACGTTCGCTCA-1	True doublet	0.969335	1	1	1	Predicted singlet
812	AATTGCCAGCGCAATT-1	True singlet	0.897691	0	0	0	Predicted singlet
813	AATTGCCAGGTCAAAG-1	True singlet	0.91277	0	0	0	Predicted singlet
814	AATTGCCAGTAACCAC-1	True singlet	0.967706	0	0	0	Predicted triplet
815	AATTGCTCAACTAACT-1	True singlet	0.999995	0	0	0	Predicted doublet
816	AATTGCTCAATCGCAC-1	True singlet	0.816362	0	0	0	Predicted singlet
817	AATTGCTCAGAGGGAG-1	True doublet	0.953462	1	1	1	Predicted doublet
818	AATTGCTCAGCTACGT-1	True singlet	0.970554	0	0	0	Predicted singlet
819	AATTGCTCATAAGGAC-1	True doublet	0.960488	1	1	1	Predicted doublet
820	AATTGGACAAGCTACC-1	True singlet	0.879496	0	0	0	Predicted singlet
821	AATTGGACAAGGCCAA-1	True singlet	0.99978	0	0	0	Predicted triplet
822	AATTGGACACCGTTCC-1	True singlet	0.702056	0	0	0	Predicted singlet
823	AATTGGACACGGTACT-1	True triplet	0.976059	1	1	1	Predicted doublet
824	AATTGGACAGCCGCTA-1	True singlet	0.912762	0	0	0	Predicted singlet
825	AATTGGACATAATCAC-1	True singlet	0.999995	0	0	0	Predicted doublet
826	AATTGGACATCGCTCC-1	True singlet	0.968132	0	0	0	Predicted doublet
827	AATTGGGAGATTGAGG-1	True singlet	0.96991	0	0	0	Predicted singlet
828	AATTGGGAGCGATAGA-1	True doublet	0.999991	1	1	1	Predicted doublet
829	AATTGGGAGGGACTAA-1	True singlet	0.999983	0	0	0	Predicted singlet
830	AATTGGGAGGTCCGTA-1	True triplet	0.905538	1	1	1	Predicted doublet
831	AATTGGGAGTCAATCA-1	True singlet	0.965341	0	0	0	Predicted singlet
832	AATTGTGTCACAAGCT-1	True singlet	0.965336	0	0	0	Predicted singlet
833	AATTGTGTCATGTCAA-1	True singlet	0.999993	0	0	0	Predicted singlet
834	AATTGTGTCCCGCCTA-1	True singlet	0.967687	0	0	0	Predicted doublet
835	AATTGTGTCGACCTGA-1	True doublet	0.970636	1	1	1	Predicted doublet
836	AATTGTGTCGTTACTT-1	True singlet	0.962339	0	0	0	Predicted singlet
837	AATTGTGTCGTTTCCA-1	True singlet	0.965377	0	0	0	Predicted singlet
838	AATTGTGTCTTGCAGG-1	True doublet	0.440662	1	1	1	Predicted triplet
839	AATTTCCTCAAACTCA-1	True singlet	0.925124	0	0	0	Predicted singlet
840	AATTTCCTCAATGAGG-1	True triplet	0.759749	1	1	1	Predicted singlet
841	AATTTCCTCACTCGCT-1	True singlet	0.912736	0	0	0	Predicted singlet
842	AATTTCCTCAGGAAGC-1	True singlet	0.817118	0	0	0	Predicted singlet
843	AATTTCCTCAGGCTAT-1	True singlet	0.879532	0	0	0	Predicted singlet
844	AATTTCCTCCCGCAAA-1	True singlet	0.889043	0	0	0	Predicted singlet
845	AATTTCCTCCCGTTAC-1	True singlet	0.879489	0	0	0	Predicted singlet
846	AATTTCCTCGAGGAAC-1	True doublet	0.999984	1	1	1	Predicted triplet
847	AATTTCCTCGGTTAGT-1	True singlet	0.969766	0	0	0	Predicted singlet
848	AATTTCCTCGTGCTTC-1	True singlet	0.999998	0	0	0	Predicted singlet
849	AATTTCCTCTTAGTCT-1	True singlet	0.879339	0	0	0	Predicted singlet
850	AATTTGCCAACTAACT-1	True singlet	0.889001	0	0	0	Predicted singlet
851	AATTTGCCAAGGGTTG-1	True singlet	0.969337	0	0	0	Predicted singlet
852	AATTTGCCACCAGGTT-1	True singlet	0.950541	0	0	0	Predicted singlet
853	AATTTGCCACGCAACT-1	True singlet	0.969913	0	0	0	Predicted doublet
854	AATTTGCCAGCAACCT-1	True singlet	0.999993	0	0	0	Predicted singlet
855	AATTTGCCAGGAATCG-1	True singlet	0.999815	0	0	0	Predicted singlet
856	AATTTGCCATCACAGC-1	True singlet	0.70233	0	0	0	Predicted singlet
857	AATTTGCCATTATGCG-1	True doublet	0.967691	1	1	1	Predicted singlet
858	AATTTGGTCAAAGGCA-1	True singlet	0.970267	0	0	0	Predicted singlet
859	AATTTGGTCATTTGTC-1	True singlet	0.869107	0	0	0	Predicted doublet
860	AATTTGGTCGCTAGCA-1	True singlet	0.943746	0	0	0	Predicted singlet
861	ACAAACTGTAGCAGCT-1	True singlet	0.970559	0	0	0	Predicted doublet
862	ACAAACTGTGGAAGGC-1	True singlet	0.96234	0	0	0	Predicted singlet
863	ACAAACTGTTAGTTGG-1	True singlet	0.871879	0	0	0	Predicted doublet
864	ACAAACTGTTCACCCA-1	True singlet	0.814332	0	0	0	Predicted singlet
865	ACAAACTGTTCCGGCT-1	True singlet	0.970626	0	0	0	Predicted singlet
866	ACAAACTGTTCCTGAT-1	True singlet	0.961108	0	0	0	Predicted singlet
867	ACAAACTGTTGAGGTC-1	True singlet	0.920339	0	0	0	Predicted singlet
868	ACAAAGGTCAACCAAC-1	True singlet	0.960463	0	0	0	Predicted singlet
869	ACAAAGGTCACTTTAC-1	True singlet	0.879538	0	0	0	Predicted singlet
870	ACAAAGGTCCGTAAAC-1	True singlet	0.930526	0	0	0	Predicted singlet
871	ACAAAGGTCTAATCTC-1	True singlet	0.943684	0	0	0	Predicted singlet
872	ACAAAGGTCTGGTCCT-1	True singlet	0.968613	0	0	0	Predicted singlet
873	ACAAAGGTCTTAGTCT-1	True singlet	0.969072	0	0	0	Predicted singlet
874	ACAACAACAAACCTTG-1	True singlet	0.999998	0	0	0	Predicted singlet
875	ACAACAACAATAGCCC-1	True singlet	0.953457	0	0	0	Predicted doublet
876	ACAACAACACCTAAGC-1	True doublet	0.969075	1	1	1	Predicted doublet
877	ACAACAACAGAAATTG-1	True singlet	0.947088	0	0	0	Predicted singlet
878	ACAACACTCTAAGTGC-1	True doublet	0.930531	1	1	1	Predicted doublet
879	ACAACACTCTGGTCCT-1	True singlet	0.950556	0	0	0	Predicted doublet
880	ACAACACTCTGTGCAG-1	True singlet	0.960477	0	0	0	Predicted singlet
881	ACAACAGAGAAAGGAA-1	True singlet	0.968128	0	0	0	Predicted singlet
882	ACAACAGAGCAAGGTA-1	True singlet	0.969279	0	0	0	Predicted singlet
883	ACAACAGAGCCTTAAA-1	True singlet	0.962246	0	0	0	Predicted singlet
884	ACAACAGAGGGTGAAC-1	True singlet	0.962308	0	0	0	Predicted singlet
885	ACAACAGAGGGTGAGT-1	True singlet	0.999994	0	0	0	Predicted singlet
886	ACAACAGAGTATTGCA-1	True singlet	0.965403	0	0	0	Predicted singlet
887	ACAACATGTCAAGACC-1	True doublet	0.999998	1	1	1	Predicted triplet
888	ACAACATGTGCAATAT-1	True singlet	0.871858	0	0	0	Predicted doublet
889	ACAACATGTGGACATC-1	True doublet	0.967516	1	1	1	Predicted singlet
890	ACAACATGTGTGCACG-1	True doublet	0.96908	1	1	1	Predicted doublet
891	ACAACATGTTACAACG-1	True singlet	0.970557	0	0	0	Predicted singlet
892	ACAACATGTTTAACGG-1	True singlet	0.999999	0	0	0	Predicted singlet
893	ACACAATGTAAAGCGG-1	True triplet	0.999979	1	1	1	Predicted singlet
894	ACACAATGTCATCAAG-1	True singlet	0.969909	0	0	0	Predicted singlet
895	ACACCTTGTCAAACTG-1	True singlet	0.945045	0	0	0	Predicted singlet
896	ACACCTTGTCCTCCAA-1	True singlet	0.964866	0	0	0	Predicted singlet
897	ACACCTTGTGTTTCAC-1	True singlet	0.968424	0	0	0	Predicted singlet
898	ACACCTTGTTCACTGT-1	True singlet	0.999996	0	0	0	Predicted doublet
899	ACACCTTGTTTCAGGA-1	True singlet	0.957595	0	0	0	Predicted singlet
900	ACACGGACAAGGTATA-1	True singlet	0.935105	0	0	0	Predicted triplet
901	ACACGGACAATACTGT-1	True singlet	0.95839	0	0	0	Predicted singlet
902	ACACGGACAATCTCTC-1	True singlet	0.891897	0	0	0	Predicted singlet
903	ACACGGACAGCACGTT-1	True singlet	0.962339	0	0	0	Predicted singlet
904	ACACGGACAGTTTCTC-1	True doublet	0.965234	1	1	1	Predicted doublet
905	ACACGGACATTGCGGT-1	True doublet	0.969777	1	1	1	Predicted doublet
906	ACACTAATCAAGCTTA-1	True singlet	0.879498	0	0	0	Predicted doublet
907	ACACTAATCAGTATTG-1	True singlet	0.969911	0	0	0	Predicted singlet
908	ACACTAATCCTAAGGT-1	True singlet	0.999992	0	0	0	Predicted doublet
909	ACACTAATCCTTGTTG-1	True singlet	0.969339	0	0	0	Predicted singlet
910	ACACTAATCGAGCTAT-1	True singlet	0.958403	0	0	0	Predicted singlet
911	ACACTAATCGTTTCTG-1	True singlet	0.958151	0	0	0	Predicted singlet
912	ACACTAATCTGCAAAC-1	True singlet	0.970492	0	0	0	Predicted singlet
913	ACACTAATCTTGTCCA-1	True singlet	0.879543	0	0	0	Predicted singlet
914	ACACTAGGTAAAGCGG-1	True singlet	0.956039	0	0	0	Predicted singlet
915	ACACTAGGTGAACAAA-1	True doublet	0.961103	1	1	1	Predicted doublet
916	ACACTAGGTTAATCGG-1	True doublet	0.970538	1	1	1	Predicted doublet
917	ACACTAGGTTTATCTG-1	True doublet	0.999983	1	1	1	Predicted triplet
918	ACACTTAAGCCGCAAC-1	True singlet	0.958186	0	0	0	Predicted singlet
919	ACACTTAAGGCTGTCA-1	True singlet	0.969336	0	0	0	Predicted singlet
920	ACACTTAAGGTGAAGC-1	True doublet	0.999894	1	1	1	Predicted singlet
921	ACACTTAAGTAACGGA-1	True singlet	0.967721	0	0	0	Predicted singlet
922	ACACTTGCAAAGCTCC-1	True doublet	0.962333	1	1	1	Predicted doublet
923	ACACTTGCAAGCTTAT-1	True singlet	0.966915	0	0	0	Predicted singlet
924	ACACTTGCAAGGTGGC-1	True singlet	0.925149	0	0	0	Predicted singlet
925	ACACTTGCACCGTTCC-1	True singlet	0.969908	0	0	0	Predicted singlet
926	ACACTTGCACTGACTA-1	True doublet	0.97031	1	1	1	Predicted triplet
927	ACACTTGCAGCACCAT-1	True singlet	0.999951	0	0	0	Predicted singlet
928	ACACTTGCAGCATGGA-1	True singlet	0.956025	0	0	0	Predicted singlet
929	ACACTTGCAGTTATCG-1	True singlet	0.96048	0	0	0	Predicted singlet
930	ACACTTGCATATTGAC-1	True singlet	0.963975	0	0	0	Predicted singlet
931	ACAGCCGGTCCTAACT-1	True singlet	0.968615	0	0	0	Predicted singlet
932	ACAGCGCTCACCATTT-1	True singlet	0.960489	0	0	0	Predicted singlet
933	ACAGCGCTCAGTATTG-1	True singlet	0.970257	0	0	0	Predicted singlet
934	ACAGCGCTCCACCCTG-1	True singlet	0.956044	0	0	0	Predicted singlet
935	ACAGCGCTCCACCTGT-1	True singlet	0.816015	0	0	0	Predicted singlet
936	ACAGCGCTCCAGGGAG-1	True singlet	0.965405	0	0	0	Predicted singlet
937	ACAGCGCTCTAAGGTC-1	True singlet	0.999982	0	0	0	Predicted singlet
938	ACAGCGCTCTAATCAG-1	True singlet	0.950549	0	0	0	Predicted singlet
939	ACAGCGCTCTATCGCC-1	True doublet	0.816254	1	1	1	Predicted singlet
940	ACAGGAATCACTTCAT-1	True singlet	0.958403	0	0	0	Predicted singlet
941	ACAGGAATCATTCATC-1	True singlet	0.969077	0	0	0	Predicted singlet
942	ACAGGAATCCAGGAAA-1	True singlet	0.905586	0	0	0	Predicted singlet
943	ACAGGAATCCATTACT-1	True singlet	0.93055	0	0	0	Predicted singlet
944	ACAGGAATCCTAATTC-1	True doublet	0.962321	1	1	1	Predicted doublet
945	ACAGGAATCGAGCTAT-1	True singlet	0.947334	0	0	0	Predicted singlet
946	ACAGGAATCGGGATTT-1	True singlet	0.967418	0	0	0	Predicted singlet
947	ACAGGAATCTAAGTCA-1	True singlet	0.930507	0	0	0	Predicted singlet
948	ACAGGAATCTACCTCA-1	True doublet	0.970297	1	1	1	Predicted doublet
949	ACAGGAATCTACCTGC-1	True triplet	0.999992	1	1	1	Predicted triplet
950	ACAGGAATCTTGCAGG-1	True singlet	0.925102	0	0	0	Predicted singlet
951	ACAGGATCAAACCTTG-1	True triplet	0.999675	1	1	1	Predicted triplet
952	ACAGGATCACGAATTT-1	True singlet	0.965391	0	0	0	Predicted singlet
953	ACAGGATCAGACAAAC-1	True singlet	0.816938	0	0	0	Predicted singlet
954	ACAGGATCAGGTATTT-1	True doublet	0.947318	1	1	1	Predicted doublet
955	ACAGGATCATAATCAC-1	True singlet	0.958395	0	0	0	Predicted singlet
956	ACAGGATCATGAATAG-1	True singlet	0.897683	0	0	0	Predicted singlet
957	ACAGGATCATGAATCT-1	True singlet	0.970314	0	0	0	Predicted singlet
958	ACAGGATCATTGTCCT-1	True singlet	0.962333	0	0	0	Predicted doublet
959	ACAGGCTGTACCTTAC-1	True singlet	0.969909	0	0	0	Predicted singlet
960	ACAGGCTGTTACTTCA-1	True singlet	0.939775	0	0	0	Predicted singlet
961	ACAGGCTGTTTAAAGC-1	True singlet	0.912758	0	0	0	Predicted singlet
962	ACAGGTAAGCAGGTGG-1	True singlet	0.958395	0	0	0	Predicted singlet
963	ACAGGTAAGCCACAAT-1	True singlet	0.947335	0	0	0	Predicted singlet
964	ACAGGTAAGCGATACT-1	True singlet	0.958218	0	0	0	Predicted singlet
965	ACAGGTAAGCTGTAAC-1	True singlet	0.99999	0	0	0	Predicted singlet
966	ACAGGTAAGGAGCACG-1	True singlet	0.969909	0	0	0	Predicted singlet
967	ACAGGTAAGGCTAAGA-1	True singlet	0.897703	0	0	0	Predicted singlet
968	ACAGGTAAGTCATGCG-1	True singlet	0.999575	0	0	0	Predicted singlet
969	ACAGGTAAGTTAGAGG-1	True singlet	0.999844	0	0	0	Predicted singlet
970	ACAGTATGTCAAAGAA-1	True singlet	0.966639	0	0	0	Predicted singlet
971	ACAGTATGTCCAAGAC-1	True singlet	0.999965	0	0	0	Predicted singlet
972	ACAGTATGTGGAAGGC-1	True doublet	0.999999	1	1	1	Predicted doublet
973	ACAGTATGTTGCGGAT-1	True triplet	0.985507	1	1	1	Predicted triplet
974	ACAGTATGTTTACTTG-1	True triplet	0.999973	1	1	1	Predicted triplet
975	ACATAGCTCAAGTGAG-1	True singlet	0.955804	0	0	0	Predicted singlet
976	ACATAGCTCAGCAAAG-1	True doublet	0.895035	1	1	1	Predicted singlet
977	ACATAGCTCATTGCGG-1	True singlet	0.969078	0	0	0	Predicted singlet
978	ACATAGCTCCATAAGC-1	True singlet	0.514895	0	0	0	Predicted singlet
979	ACATAGCTCCTAATGA-1	True singlet	0.962339	0	0	0	Predicted doublet
980	ACATAGCTCCTTGAGG-1	True doublet	0.967718	1	1	1	Predicted singlet
981	ACATAGCTCGATTTAG-1	True singlet	0.968131	0	0	0	Predicted singlet
982	ACATAGCTCGCTAGCA-1	True singlet	0.879532	0	0	0	Predicted singlet
983	ACATAGCTCTTAGCCC-1	True singlet	0.925191	0	0	0	Predicted singlet
984	ACATAGCTCTTGCAGG-1	True singlet	0.987896	0	0	0	Predicted singlet
985	ACATCAATCATGCTTT-1	True singlet	0.963457	0	0	0	Predicted doublet
986	ACATCAATCCAATTAG-1	True singlet	0.514891	0	0	0	Predicted singlet
987	ACATCAATCCGCAACA-1	True singlet	0.956043	0	0	0	Predicted singlet
988	ACATCAATCCGTTAAA-1	True singlet	0.963962	0	0	0	Predicted singlet
989	ACATCAATCTTAGCGG-1	True singlet	0.95343	0	0	0	Predicted triplet
990	ACATCATCAAATTCGT-1	True singlet	0.960403	0	0	0	Predicted singlet
991	ACATCATCAACAGGTG-1	True doublet	0.965809	1	1	1	Predicted singlet
992	ACATCATCAAGGATTA-1	True singlet	0.969341	0	0	0	Predicted singlet
993	ACATCATCAAGGTAAC-1	True singlet	0.970545	0	0	0	Predicted singlet
994	ACATCATCACTAAGCC-1	True doublet	0.935368	1	1	1	Predicted doublet
995	ACATCATCAGATTCAT-1	True singlet	0.930543	0	0	0	Predicted singlet
996	ACATCATCAGTAGGAT-1	True triplet	0.999961	1	1	1	Predicted doublet
997	ACATCATCATGGCCTG-1	True singlet	0.966912	0	0	0	Predicted singlet
998	ACATTAGTCCGTCCAT-1	True singlet	0.970557	0	0	0	Predicted singlet
999	ACATTAGTCGCATTAA-1	True triplet	0.950473	1	1	1	Predicted triplet
1000	ACATTGCAGCTTAGCG-1	True singlet	0.947173	0	0	0	Predicted doublet
1001	ACATTGCAGCTTTGGG-1	True doublet	0.950513	1	1	1	Predicted doublet
1002	ACATTGCAGGAATAAC-1	True singlet	0.881381	0	0	0	Predicted singlet
1003	ACATTGCAGGACCGCT-1	True singlet	0.999996	0	0	0	Predicted singlet
1004	ACATTGCAGGGCTAAA-1	True doublet	0.970531	1	1	1	Predicted doublet
1005	ACATTGCAGGTCCGTA-1	True singlet	0.960478	0	0	0	Predicted singlet
1006	ACCAAACTCAAGCCTG-1	True singlet	0.958361	0	0	0	Predicted singlet
1007	ACCAAACTCACTTTAC-1	True singlet	0.970636	0	0	0	Predicted singlet
1008	ACCAAACTCAGGCTAT-1	True doublet	0.999995	1	1	1	Predicted triplet
1009	ACCAAACTCCGGGACT-1	True doublet	0.956057	1	1	1	Predicted singlet
1010	ACCAAACTCGCAGGCT-1	True triplet	0.956991	1	1	1	Predicted singlet
1011	ACCAAACTCGCTTCTA-1	True singlet	0.965374	0	0	0	Predicted doublet
1012	ACCAAACTCTCCATAT-1	True singlet	0.845331	0	0	0	Predicted singlet
1013	ACCAAACTCTTAGCCC-1	True singlet	0.939785	0	0	0	Predicted singlet
1014	ACCAAGCGTATCTGGA-1	True singlet	0.967718	0	0	0	Predicted doublet
1015	ACCAAGCGTGAGCACT-1	True singlet	0.999995	0	0	0	Predicted doublet
1016	ACCAAGCGTGCTAGCG-1	True singlet	0.968137	0	0	0	Predicted singlet
1017	ACCAAGCGTGCTTTAC-1	True singlet	0.969075	0	0	0	Predicted singlet
1018	ACCAAGCGTTACAACG-1	True doublet	0.970635	1	1	1	Predicted triplet
1019	ACCAAGTTCAAATCGC-1	True singlet	0.965409	0	0	0	Predicted singlet
1020	ACCAAGTTCAGCAAAG-1	True singlet	0.967717	0	0	0	Predicted singlet
1021	ACCAAGTTCATAAGCC-1	True singlet	0.965379	0	0	0	Predicted doublet
1022	ACCAAGTTCATAGCCG-1	True singlet	0.857729	0	0	0	Predicted singlet
1023	ACCAAGTTCCTTGCAC-1	True singlet	0.879537	0	0	0	Predicted singlet
1024	ACCAAGTTCTCGCCTG-1	True singlet	0.999976	0	0	0	Predicted singlet
1025	ACCAATATCATTGACA-1	True singlet	0.962328	0	0	0	Predicted singlet
1026	ACCAATATCCAACTGG-1	True singlet	0.930483	0	0	0	Predicted singlet
1027	ACCAATATCCATAATG-1	True singlet	0.925148	0	0	0	Predicted singlet
1028	ACCAATATCGCAACAT-1	True doublet	0.961238	1	1	1	Predicted singlet
1029	ACCAATATCTGTTGCC-1	True singlet	0.970507	0	0	0	Predicted singlet
1030	ACCACACCAAGCCACT-1	True singlet	0.939627	0	0	0	Predicted doublet
1031	ACCACACCAAGGTGGC-1	True singlet	0.95468	0	0	0	Predicted singlet
1032	ACCACACCAGCAACCT-1	True singlet	0.970316	0	0	0	Predicted singlet
1033	ACCACATAGAAAGCAT-1	True triplet	0.739723	1	1	1	Predicted triplet
1034	ACCACATAGGCGGATG-1	True singlet	0.999998	0	0	0	Predicted singlet
1035	ACCACATAGGTACCGC-1	True singlet	0.962328	0	0	0	Predicted singlet
1036	ACCACATAGGTCGAGG-1	True doublet	0.969128	1	1	1	Predicted triplet
1037	ACCACATAGTACCGCA-1	True triplet	0.999967	1	1	1	Predicted triplet
1038	ACCACATAGTCACCAG-1	True singlet	0.912706	0	0	0	Predicted singlet
1039	ACCAGCTCAAACTCAT-1	True singlet	0.969078	0	0	0	Predicted singlet
1040	ACCAGCTCAATGAGGT-1	True singlet	0.953464	0	0	0	Predicted singlet
1041	ACCAGCTCAGGTTCAC-1	True doublet	0.999996	1	1	1	Predicted doublet
1042	ACCAGCTCAGTCTATG-1	True doublet	0.973969	1	1	1	Predicted singlet
1043	ACCAGCTCAGTTTGGC-1	True doublet	0.869086	1	1	1	Predicted triplet
1044	ACCAGCTCATCTAGCA-1	True singlet	0.90774	0	0	0	Predicted singlet
1045	ACCAGCTCATTGGGAG-1	True singlet	0.96541	0	0	0	Predicted singlet
1046	ACCAGGACAAAGCTAA-1	True singlet	0.947195	0	0	0	Predicted singlet
1047	ACCAGGACAAGCTTAT-1	True singlet	0.970254	0	0	0	Predicted doublet
1048	ACCAGGACAATACTGT-1	True singlet	0.966655	0	0	0	Predicted singlet
1049	ACCAGGACACCTCGCT-1	True singlet	0.965376	0	0	0	Predicted singlet
1050	ACCAGGACAGGCGAGT-1	True triplet	0.984008	1	1	1	Predicted singlet
1051	ACCAGGACATAAGTTC-1	True singlet	0.970309	0	0	0	Predicted singlet
1052	ACCAGGACATAATCCG-1	True singlet	0.968125	0	0	0	Predicted doublet
1053	ACCAGGACATAGCTGC-1	True doublet	0.958357	1	1	1	Predicted doublet
1054	ACCAGGACATCTTGAG-1	True singlet	0.999983	0	0	0	Predicted singlet
1055	ACCAGGACATGCTATG-1	True singlet	0.963963	0	0	0	Predicted singlet
1056	ACCAGGACATTAAACC-1	True singlet	0.953434	0	0	0	Predicted triplet
1057	ACCAGGCTCAAGCGCC-1	True singlet	0.999974	0	0	0	Predicted singlet
1058	ACCAGGCTCCTCCTAA-1	True singlet	0.99998	0	0	0	Predicted doublet
1059	ACCAGGCTCTAAATCG-1	True doublet	0.967485	1	1	1	Predicted doublet
1060	ACCAGGCTCTCGCCCA-1	True singlet	0.969079	0	0	0	Predicted singlet
1061	ACCAGGGAGAATCTCA-1	True singlet	0.963972	0	0	0	Predicted singlet
1062	ACCAGGGAGCCAGTAT-1	True triplet	0.9999	1	1	1	Predicted doublet
1063	ACCAGGGAGGAGGCAT-1	True singlet	0.970258	0	0	0	Predicted singlet
1064	ACCAGGGAGGGACGCA-1	True doublet	0.966879	1	1	1	Predicted singlet
1065	ACCAGGGAGGGTGGAT-1	True singlet	0.938468	0	0	0	Predicted singlet
1066	ACCAGGGAGTAACTCA-1	True singlet	0.999984	0	0	0	Predicted singlet
1067	ACCAGGGAGTCAATCA-1	True doublet	0.919254	1	1	1	Predicted doublet
1068	ACCAGGGAGTCATTAG-1	True singlet	0.969077	0	0	0	Predicted singlet
1069	ACCATAATCACTTTAC-1	True singlet	0.999986	0	0	0	Predicted singlet
1070	ACCATAATCCTAAGGT-1	True singlet	0.814334	0	0	0	Predicted singlet
1071	ACCATAATCCTCCCTC-1	True singlet	0.963964	0	0	0	Predicted singlet
1072	ACCATAATCGTACCGA-1	True singlet	0.962334	0	0	0	Predicted doublet
1073	ACCATAATCTCACATT-1	True singlet	0.831788	0	0	0	Predicted singlet
1074	ACCATAATCTCCTCAA-1	True doublet	0.943756	1	1	1	Predicted triplet
1075	ACCATTAAGAACAAGT-1	True singlet	0.999998	0	0	0	Predicted doublet
1076	ACCATTAAGCCATCAG-1	True singlet	0.930551	0	0	0	Predicted singlet
1077	ACCATTAAGCTATATG-1	True singlet	0.970633	0	0	0	Predicted singlet
1078	ACCATTAAGCTTGCTC-1	True singlet	0.968615	0	0	0	Predicted singlet
1079	ACCATTAAGGAACGGT-1	True singlet	0.9385	0	0	0	Predicted singlet
1080	ACCATTAAGGAAGCAC-1	True singlet	0.999943	0	0	0	Predicted singlet
1081	ACCATTAAGTTTGTCT-1	True triplet	0.966239	1	1	1	Predicted triplet
1082	ACCCAACCAAGCGATG-1	True doublet	0.970253	1	1	1	Predicted doublet
1083	ACCCAACCACAACAGG-1	True singlet	0.954675	0	0	0	Predicted singlet
1084	ACCCAACCACATTGCA-1	True singlet	0.96234	0	0	0	Predicted singlet
1085	ACCCAACCAGCACGAA-1	True singlet	0.939266	0	0	0	Predicted singlet
1086	ACCCAACCATCCCTCA-1	True singlet	0.999977	0	0	0	Predicted singlet
1087	ACCCAACCATGGCCTG-1	True doublet	0.960886	1	1	1	Predicted singlet
1088	ACCCAACCATTAAACC-1	True singlet	0.99998	0	0	0	Predicted singlet
1089	ACCCAGGGTGAGCGAA-1	True singlet	0.969079	0	0	0	Predicted singlet
1090	ACCCAGGGTGGATTCA-1	True singlet	0.935398	0	0	0	Predicted singlet
1091	ACCCAGGGTGGGTGAA-1	True singlet	0.963481	0	0	0	Predicted doublet
1092	ACCCAGGGTTCGGTAA-1	True singlet	0.999981	0	0	0	Predicted singlet
1093	ACCCAGGGTTGCACGG-1	True singlet	0.969339	0	0	0	Predicted singlet
1094	ACCCAGGGTTTGGGTA-1	True singlet	0.905551	0	0	0	Predicted singlet
1095	ACCCGCTGTGGGTGAA-1	True singlet	0.930409	0	0	0	Predicted singlet
1096	ACCCGGTAGCATGCAT-1	True singlet	0.961379	0	0	0	Predicted singlet
1097	ACCCGGTAGCCTAATA-1	True singlet	0.958403	0	0	0	Predicted singlet
1098	ACCCGGTAGCCTGACA-1	True singlet	0.970256	0	0	0	Predicted singlet
1099	ACCCGGTAGGAGCACG-1	True singlet	0.831817	0	0	0	Predicted singlet
1100	ACCCGGTAGGGTTAGA-1	True singlet	0.883141	0	0	0	Predicted singlet
1101	ACCCGGTAGGTCCAAT-1	True singlet	0.993189	0	0	0	Predicted singlet
1102	ACCCGGTAGTAACAGG-1	True singlet	0.962339	0	0	0	Predicted singlet
1103	ACCCGGTAGTCCTTTG-1	True singlet	0.961104	0	0	0	Predicted singlet
1104	ACCCGTAAGGCACAGG-1	True singlet	0.966918	0	0	0	Predicted singlet
1105	ACCCGTAAGGCCGGAA-1	True singlet	0.965407	0	0	0	Predicted singlet
1106	ACCCGTAAGGCCTTAG-1	True singlet	0.956065	0	0	0	Predicted singlet
1107	ACCCGTAAGTAACCCG-1	True singlet	0.954657	0	0	0	Predicted singlet
1108	ACCCGTAAGTAGGCGG-1	True singlet	0.930522	0	0	0	Predicted singlet
1109	ACCCGTAAGTGACCTG-1	True singlet	0.700953	0	0	0	Predicted singlet
1110	ACCCGTAAGTTCCTCA-1	True singlet	0.962336	0	0	0	Predicted singlet
1111	ACCCGTAAGTTGGCCA-1	True singlet	0.968138	0	0	0	Predicted singlet
1112	ACCCGTAAGTTTCCTG-1	True singlet	0.963966	0	0	0	Predicted singlet
1113	ACCCTCCCAAACAACA-1	True singlet	0.969775	0	0	0	Predicted singlet
1114	ACCCTCCCAACAGGAT-1	True singlet	0.999982	0	0	0	Predicted singlet
1115	ACCCTCCCAAGGTAAC-1	True singlet	0.970527	0	0	0	Predicted singlet
1116	ACCCTCCCACTCGCTC-1	True singlet	0.965377	0	0	0	Predicted singlet
1117	ACCCTCCCAGCTCAAC-1	True singlet	0.999994	0	0	0	Predicted singlet
1118	ACCCTCCCAGGCATGA-1	True singlet	0.967721	0	0	0	Predicted singlet
1119	ACCCTCCCATAAGCAA-1	True singlet	0.939784	0	0	0	Predicted doublet
1120	ACCCTCCCATAAGGAC-1	True singlet	0.965406	0	0	0	Predicted singlet
1121	ACCCTCCCATCTTGAG-1	True singlet	0.930553	0	0	0	Predicted singlet
1122	ACCCTGTTCAAACCGT-1	True singlet	0.969345	0	0	0	Predicted singlet
1123	ACCCTGTTCACAGCCA-1	True doublet	0.950546	1	1	1	Predicted doublet
1124	ACCCTGTTCAGGCCTA-1	True singlet	0.969855	0	0	0	Predicted doublet
1125	ACCCTGTTCATCCTCA-1	True singlet	0.930419	0	0	0	Predicted singlet
1126	ACCCTGTTCATGTGGT-1	True singlet	0.999997	0	0	0	Predicted doublet
1127	ACCCTGTTCCTTGCGT-1	True singlet	0.967709	0	0	0	Predicted singlet
1128	ACCCTGTTCGGCTATG-1	True triplet	0.999993	1	1	1	Predicted triplet
1129	ACCCTGTTCTAACCTT-1	True singlet	0.968616	0	0	0	Predicted singlet
1130	ACCGAAGCAAACTCAT-1	True singlet	0.999984	0	0	0	Predicted singlet
1131	ACCGAAGCAACCCTAA-1	True doublet	0.969759	1	1	1	Predicted doublet
1132	ACCGAAGCAAGTCGCT-1	True singlet	0.969345	0	0	0	Predicted singlet
1133	ACCGAAGCAAGTGAAC-1	True singlet	0.96104	0	0	0	Predicted singlet
1134	ACCGAAGCACTAGCGT-1	True singlet	0.953434	0	0	0	Predicted singlet
1135	ACCGAAGCAGTTTACG-1	True singlet	0.966918	0	0	0	Predicted singlet
1136	ACCGAAGCATTATGGT-1	True singlet	0.961106	0	0	0	Predicted singlet
1137	ACCGAAGCATTGCGGT-1	True singlet	0.999966	0	0	0	Predicted singlet
1138	ACCGCAATCAGGCCTA-1	True doublet	0.999999	1	1	1	Predicted doublet
1139	ACCGCAATCCAAGTGT-1	True singlet	0.960448	0	0	0	Predicted singlet
1140	ACCGCAATCCCTCACG-1	True singlet	0.920339	0	0	0	Predicted singlet
1141	ACCGCAATCGATAACC-1	True singlet	0.846504	0	0	0	Predicted singlet
1142	ACCGGCTAGCATGACT-1	True singlet	0.999997	0	0	0	Predicted singlet
1143	ACCGGCTAGCCGCAGT-1	True doublet	0.969891	1	1	1	Predicted doublet
1144	ACCGGCTAGCCTGTGA-1	True singlet	0.969759	0	0	0	Predicted doublet
1145	ACCGGCTAGCGCCTAA-1	True singlet	0.931622	0	0	0	Predicted doublet
1146	ACCGGCTAGGCTACAT-1	True singlet	0.999994	0	0	0	Predicted singlet
1147	ACCGGCTAGGGACCTC-1	True singlet	0.963437	0	0	0	Predicted singlet
1148	ACCGGTTCAAACAACA-1	True singlet	0.962339	0	0	0	Predicted singlet
1149	ACCGGTTCAAATTGCT-1	True singlet	0.999994	0	0	0	Predicted singlet
1150	ACCGGTTCAAGTAAGC-1	True singlet	0.930408	0	0	0	Predicted singlet
1151	ACCGGTTCACCTGTAA-1	True singlet	0.999997	0	0	0	Predicted singlet
1152	ACCGGTTCAGAAATTG-1	True singlet	0.999995	0	0	0	Predicted doublet
1153	ACCGGTTCAGGTTACC-1	True singlet	0.999991	0	0	0	Predicted singlet
1154	ACCGGTTCATGTTGCA-1	True singlet	0.96772	0	0	0	Predicted doublet
1155	ACCGGTTCATGTTGGC-1	True doublet	0.970535	1	1	1	Predicted doublet
1156	ACCTAAATCATGTTTC-1	True singlet	0.962298	0	0	0	Predicted singlet
1157	ACCTAAATCCGGCTAA-1	True singlet	0.939771	0	0	0	Predicted singlet
1158	ACCTAAATCCTTGAGG-1	True triplet	0.89725	1	1	1	Predicted triplet
1159	ACCTAAATCGGTTCCT-1	True singlet	0.970313	0	0	0	Predicted doublet
1160	ACCTAAATCGTTAGCG-1	True triplet	0.85901	1	1	1	Predicted doublet
1161	ACCTAAATCTTGTCCA-1	True triplet	0.870262	1	1	1	Predicted triplet
1162	ACCTAAGGTAGCCTAA-1	True singlet	0.969343	0	0	0	Predicted singlet
1163	ACCTAAGGTATTTGGG-1	True singlet	0.966905	0	0	0	Predicted singlet
1164	ACCTAAGGTTAGGTTG-1	True singlet	0.958405	0	0	0	Predicted singlet
1165	ACCTAAGGTTGAGCCG-1	True singlet	0.889047	0	0	0	Predicted singlet
1166	ACCTAAGGTTGGTTCT-1	True singlet	0.969065	0	0	0	Predicted singlet
1167	ACCTACCTCATCCTAT-1	True triplet	0.959295	1	1	1	Predicted triplet
1168	ACCTACCTCATTAGCA-1	True singlet	0.96537	0	0	0	Predicted singlet
1169	ACCTACCTCCTGGTGA-1	True singlet	0.968128	0	0	0	Predicted singlet
1170	ACCTACCTCCTTGCGT-1	True singlet	0.970538	0	0	0	Predicted singlet
1171	ACCTCACTCAAAGGCA-1	True singlet	0.943736	0	0	0	Predicted singlet
1172	ACCTCACTCCCTGGTT-1	True singlet	0.962337	0	0	0	Predicted singlet
1173	ACCTCACTCTTTAGGA-1	True singlet	0.999997	0	0	0	Predicted singlet
1174	ACCTGGATCAACAAGG-1	True singlet	0.930407	0	0	0	Predicted singlet
1175	ACCTGGATCAATGTGC-1	True singlet	0.958403	0	0	0	Predicted singlet
1176	ACCTGGATCAATTGGC-1	True singlet	0.953464	0	0	0	Predicted singlet
1177	ACCTGGATCACCATTT-1	True singlet	0.969074	0	0	0	Predicted singlet
1178	ACCTGGATCCTCCATA-1	True singlet	0.999994	0	0	0	Predicted singlet
1179	ACCTGGATCTCACATT-1	True singlet	0.96047	0	0	0	Predicted singlet
1180	ACCTGGATCTTTAAGG-1	True singlet	0.966653	0	0	0	Predicted singlet
1181	ACCTGGTCAATAGTCT-1	True singlet	0.967661	0	0	0	Predicted singlet
1182	ACCTGGTCAATTTAGC-1	True singlet	0.969773	0	0	0	Predicted doublet
1183	ACCTGGTCACAATGCC-1	True singlet	0.970554	0	0	0	Predicted singlet
1184	ACCTGGTCACTGACTA-1	True singlet	0.960477	0	0	0	Predicted singlet
1185	ACCTGGTCATAGTCAT-1	True singlet	0.947329	0	0	0	Predicted singlet
1186	ACCTGGTCATCCATCT-1	True singlet	0.99996	0	0	0	Predicted singlet
1187	ACCTGGTCATCCCTCA-1	True singlet	0.999951	0	0	0	Predicted singlet
1188	ACCTGGTCATCGCTTT-1	True singlet	0.958399	0	0	0	Predicted triplet
1189	ACCTGTTGTCACCTAT-1	True triplet	0.943756	1	1	1	Predicted triplet
1190	ACCTGTTGTCCAAGAC-1	True singlet	0.970545	0	0	0	Predicted singlet
1191	ACCTGTTGTGATCATG-1	True singlet	0.945045	0	0	0	Predicted singlet
1192	ACCTTCATCAAGCGCC-1	True singlet	0.962241	0	0	0	Predicted singlet
1193	ACCTTCATCAAGGACA-1	True singlet	0.939703	0	0	0	Predicted singlet
1194	ACCTTCATCAAGTGTC-1	True singlet	0.869131	0	0	0	Predicted singlet
1195	ACCTTCATCACTAGGT-1	True singlet	0.960478	0	0	0	Predicted singlet
1196	ACCTTCATCCACCTGT-1	True singlet	0.919186	0	0	0	Predicted singlet
1197	ACCTTCATCCTGAGTG-1	True singlet	0.962338	0	0	0	Predicted singlet
1198	ACCTTCATCCTGGTCT-1	True doublet	0.973453	1	1	1	Predicted singlet
1199	ACCTTCATCTAAATCG-1	True singlet	0.939768	0	0	0	Predicted singlet
1200	ACCTTCATCTTAGGGT-1	True singlet	0.953448	0	0	0	Predicted singlet
1201	ACCTTCCAGAATGACG-1	True singlet	0.956065	0	0	0	Predicted singlet
1202	ACCTTCCAGAGAGGCT-1	True triplet	0.968136	1	1	1	Predicted triplet
1203	ACCTTCCAGATAAAGC-1	True singlet	0.950353	0	0	0	Predicted singlet
1204	ACCTTCCAGGCGCACT-1	True doublet	0.95055	1	1	1	Predicted doublet
1205	ACCTTCCAGGTGAGAC-1	True triplet	0.999897	1	1	1	Predicted doublet
1206	ACCTTCCAGTAACAGG-1	True singlet	0.939775	0	0	0	Predicted singlet
1207	ACCTTCCAGTTGGGCC-1	True singlet	0.999985	0	0	0	Predicted singlet
1208	ACCTTGCTCCCTCAGT-1	True singlet	0.958218	0	0	0	Predicted singlet
1209	ACCTTGCTCCGGTATG-1	True singlet	0.999995	0	0	0	Predicted doublet
1210	ACCTTGCTCCGGTTAG-1	True doublet	0.965403	1	1	1	Predicted doublet
1211	ACCTTGCTCCTAAGGT-1	True doublet	0.969766	1	1	1	Predicted triplet
1212	ACCTTGCTCGAGGTGG-1	True singlet	0.958218	0	0	0	Predicted singlet
1213	ACCTTGCTCTCAATTC-1	True singlet	0.925187	0	0	0	Predicted singlet
1214	ACCTTGCTCTCCTCTT-1	True singlet	0.968835	0	0	0	Predicted singlet
1215	ACCTTGTGTAACCTAG-1	True singlet	0.814339	0	0	0	Predicted singlet
1216	ACCTTGTGTAGGTTGC-1	True singlet	0.970256	0	0	0	Predicted singlet
1217	ACCTTGTGTGAGACTC-1	True doublet	0.960454	1	1	1	Predicted singlet
1218	ACGAACAAGACAAAGT-1	True singlet	0.939765	0	0	0	Predicted singlet
1219	ACGAACAAGATGGAGC-1	True singlet	0.958219	0	0	0	Predicted doublet
1220	ACGAACAAGCATGAAG-1	True doublet	0.970623	1	1	1	Predicted doublet
1221	ACGAACAAGGAGGACT-1	True doublet	0.73347	1	1	1	Predicted singlet
1222	ACGAACAAGGCTCATG-1	True singlet	0.954683	0	0	0	Predicted singlet
1223	ACGAACAAGGCTGTGC-1	True singlet	0.999995	0	0	0	Predicted singlet
1224	ACGAACAAGTAACTCA-1	True singlet	0.921801	0	0	0	Predicted singlet
1225	ACGAACAAGTCGCAAT-1	True singlet	0.970561	0	0	0	Predicted singlet
1226	ACGAACAAGTGACCTG-1	True singlet	0.889017	0	0	0	Predicted singlet
1227	ACGAACAAGTTAGGCT-1	True singlet	0.969772	0	0	0	Predicted singlet
1228	ACGAAGTCAACTGGGA-1	True singlet	0.962339	0	0	0	Predicted singlet
1229	ACGAAGTCACCCACCT-1	True singlet	0.897694	0	0	0	Predicted singlet
1230	ACGAAGTCATAAAGCA-1	True singlet	0.970636	0	0	0	Predicted singlet
1231	ACGAAGTCATCCCGCT-1	True singlet	0.891896	0	0	0	Predicted singlet
1232	ACGAAGTCATTAGCCA-1	True singlet	0.958379	0	0	0	Predicted singlet
1233	ACGAATCTCAAGGACA-1	True singlet	0.963956	0	0	0	Predicted singlet
1234	ACGAATCTCAATTACG-1	True doublet	0.960557	1	1	1	Predicted singlet
1235	ACGAATCTCATTTGCT-1	True singlet	0.966613	0	0	0	Predicted singlet
1236	ACGAATCTCCCTGGTT-1	True singlet	0.970249	0	0	0	Predicted singlet
1237	ACGAATCTCCTCACTA-1	True singlet	0.967694	0	0	0	Predicted doublet
1238	ACGAATCTCGATTTAG-1	True singlet	0.969778	0	0	0	Predicted singlet
1239	ACGAATCTCTCAATGA-1	True triplet	0.99997	1	1	1	Predicted doublet
1240	ACGAATCTCTTAGGAC-1	True singlet	0.965405	0	0	0	Predicted doublet
1241	ACGAATCTCTTGAGGT-1	True singlet	0.991535	0	0	0	Predicted singlet
1242	ACGAATCTCTTTGACT-1	True singlet	0.970159	0	0	0	Predicted triplet
1243	ACGACAAAGATTCCTT-1	True singlet	0.970618	0	0	0	Predicted singlet
1244	ACGACAAAGCCACATG-1	True singlet	0.953459	0	0	0	Predicted singlet
1245	ACGACAAAGCCTGTGA-1	True doublet	0.999756	1	1	1	Predicted triplet
1246	ACGACAAAGGAACACA-1	True doublet	0.930553	1	1	1	Predicted doublet
1247	ACGACAAAGGATTTGC-1	True singlet	0.966649	0	0	0	Predicted singlet
1248	ACGACAAAGTAAGTCC-1	True singlet	0.9686	0	0	0	Predicted singlet
1249	ACGACAAAGTAGCGGG-1	True singlet	0.999989	0	0	0	Predicted singlet
1250	ACGACAAAGTCTTGAA-1	True singlet	0.897712	0	0	0	Predicted singlet
1251	ACGACAAAGTGACCTG-1	True singlet	0.969057	0	0	0	Predicted singlet
1252	ACGACAAAGTTTCCTG-1	True singlet	0.960386	0	0	0	Predicted singlet
1253	ACGACTTAGACAGGTA-1	True doublet	0.999985	1	1	1	Predicted doublet
1254	ACGACTTAGCACGTTG-1	True singlet	0.919279	0	0	0	Predicted singlet
1255	ACGACTTAGCTGGACC-1	True singlet	0.879387	0	0	0	Predicted singlet
1256	ACGACTTAGCTTCTCA-1	True singlet	0.970316	0	0	0	Predicted doublet
1257	ACGACTTAGGAGCACG-1	True singlet	0.963973	0	0	0	Predicted singlet
1258	ACGACTTAGGGTCCAC-1	True singlet	0.970229	0	0	0	Predicted singlet
1259	ACGACTTAGGTCCACA-1	True singlet	0.963972	0	0	0	Predicted doublet
1260	ACGACTTAGTAGCGGG-1	True singlet	0.962328	0	0	0	Predicted singlet
1261	ACGACTTAGTCATCCC-1	True singlet	0.930503	0	0	0	Predicted singlet
1262	ACGACTTAGTCCTGAG-1	True singlet	0.966916	0	0	0	Predicted singlet
1263	ACGAGTAAGACAGGCG-1	True singlet	0.930494	0	0	0	Predicted singlet
1264	ACGAGTAAGGACCAGG-1	True doublet	0.999996	1	1	1	Predicted doublet
1265	ACGAGTAAGGCATGTT-1	True singlet	0.969776	0	0	0	Predicted singlet
1266	ACGAGTAAGTAAGTGG-1	True doublet	0.925092	1	1	1	Predicted singlet
1267	ACGATTCAGACTCGCA-1	True singlet	0.745845	0	0	0	Predicted singlet
1268	ACGATTCAGAGCCGCT-1	True triplet	0.91926	1	1	1	Predicted doublet
1269	ACGATTCAGCGTGCGT-1	True doublet	0.970255	1	1	1	Predicted doublet
1270	ACGATTCAGCTCCTTA-1	True singlet	0.956054	0	0	0	Predicted singlet
1271	ACGATTCAGCTTAGCG-1	True singlet	0.96345	0	0	0	Predicted singlet
1272	ACGATTCAGGAAGCTA-1	True doublet	0.969341	1	1	1	Predicted doublet
1273	ACGATTCAGGACAATG-1	True doublet	0.999995	1	1	1	Predicted doublet
1274	ACGATTCAGGAGCACG-1	True singlet	0.966647	0	0	0	Predicted singlet
1275	ACGATTCAGGCAATAG-1	True doublet	0.958403	1	1	1	Predicted doublet
1276	ACGATTCAGGCTAATC-1	True singlet	0.999982	0	0	0	Predicted singlet
1277	ACGATTCAGTTAGCCG-1	True singlet	0.966655	0	0	0	Predicted singlet
1278	ACGATTCAGTTAGCTA-1	True singlet	0.970258	0	0	0	Predicted singlet
1279	ACGCAAGCAAGCGAGC-1	True singlet	0.999959	0	0	0	Predicted singlet
1280	ACGCAAGCAAGCTAAA-1	True singlet	0.999982	0	0	0	Predicted singlet
1281	ACGCAAGCACAGGGAC-1	True singlet	0.947319	0	0	0	Predicted singlet
1282	ACGCAAGCACGGTACT-1	True singlet	0.96689	0	0	0	Predicted singlet
1283	ACGCAAGCAGCACGTT-1	True singlet	0.969339	0	0	0	Predicted singlet
1284	ACGCAAGCAGCGCTTG-1	True doublet	0.968587	1	1	1	Predicted doublet
1285	ACGCAAGCAGGCCTTG-1	True singlet	0.967535	0	0	0	Predicted singlet
1286	ACGCAAGCAGGTTCAC-1	True singlet	0.869133	0	0	0	Predicted singlet
1287	ACGCACGGTAATGGAA-1	True doublet	0.972617	1	1	1	Predicted singlet
1288	ACGCACGGTGTCCTGC-1	True singlet	0.92176	0	0	0	Predicted singlet
1289	ACGCACGGTTAGGACC-1	True doublet	0.765639	1	1	1	Predicted doublet
1290	ACGCACGGTTGGTTAG-1	True singlet	0.907741	0	0	0	Predicted singlet
1291	ACGCACGGTTGGTTGA-1	True singlet	0.945201	0	0	0	Predicted singlet
1292	ACGCCACAGCATGAAG-1	True doublet	0.885893	1	1	1	Predicted triplet
1293	ACGCCACAGGGTGAGT-1	True singlet	0.966918	0	0	0	Predicted singlet
1294	ACGCCACAGTAGCCAT-1	True triplet	0.969686	1	1	1	Predicted triplet
1295	ACGCCACAGTGCTGTG-1	True singlet	0.966523	0	0	0	Predicted singlet
1296	ACGCCACAGTTAGAGG-1	True singlet	0.970313	0	0	0	Predicted singlet
1297	ACGCCTAAGACAGGTA-1	True singlet	0.969902	0	0	0	Predicted singlet
1298	ACGCCTAAGCATGAAG-1	True singlet	0.962326	0	0	0	Predicted singlet
1299	ACGCCTAAGCATGGTT-1	True singlet	0.969263	0	0	0	Predicted doublet
1300	ACGCCTAAGCCTTAAA-1	True singlet	0.912769	0	0	0	Predicted singlet
1301	ACGCCTAAGGAATAAC-1	True singlet	0.91927	0	0	0	Predicted singlet
1302	ACGCCTAAGGATGATG-1	True singlet	0.999987	0	0	0	Predicted singlet
1303	ACGCCTAAGGCGCACT-1	True singlet	0.950556	0	0	0	Predicted singlet
1304	ACGCCTAAGGCGCATC-1	True singlet	0.960335	0	0	0	Predicted singlet
1305	ACGCCTAAGGGTGAGT-1	True singlet	0.968611	0	0	0	Predicted singlet
1306	ACGCCTAAGTGAACAG-1	True singlet	0.999995	0	0	0	Predicted singlet
1307	ACGCCTTTCAAGCGCC-1	True singlet	0.967719	0	0	0	Predicted singlet
1308	ACGCCTTTCCTCATCA-1	True doublet	0.970635	1	1	1	Predicted triplet
1309	ACGCCTTTCCTCCCTC-1	True singlet	0.9304	0	0	0	Predicted singlet
1310	ACGCCTTTCGGTACGC-1	True singlet	0.965403	0	0	0	Predicted singlet
1311	ACGCTTGAGAGAGGAG-1	True singlet	0.969077	0	0	0	Predicted singlet
1312	ACGCTTGAGCAGCTAT-1	True singlet	0.969774	0	0	0	Predicted singlet
1313	ACGCTTGAGCATTAGC-1	True singlet	0.925192	0	0	0	Predicted singlet
1314	ACGCTTGAGGCACAGG-1	True singlet	0.943757	0	0	0	Predicted singlet
1315	ACGCTTGAGTAAGTCC-1	True singlet	0.969772	0	0	0	Predicted singlet
1316	ACGCTTGAGTGAACAG-1	True singlet	0.970251	0	0	0	Predicted singlet
1317	ACGCTTGAGTTAGTTG-1	True singlet	0.9999	0	0	0	Predicted singlet
1318	ACGCTTGAGTTTGCGG-1	True singlet	0.96989	0	0	0	Predicted singlet
1319	ACGGGAAGTAACAGGG-1	True doublet	0.943741	1	1	1	Predicted singlet
1320	ACGGGAAGTAATCGGC-1	True singlet	0.930403	0	0	0	Predicted singlet
1321	ACGGGAAGTAATTAGC-1	True singlet	0.960487	0	0	0	Predicted singlet
1322	ACGGGAAGTGAATCGC-1	True singlet	0.947325	0	0	0	Predicted singlet
1323	ACGGGAAGTTAGGATT-1	True singlet	0.966892	0	0	0	Predicted singlet
1324	ACGGGAAGTTAGGTTG-1	True singlet	0.962322	0	0	0	Predicted singlet
1325	ACGGTACGTAAACAAG-1	True singlet	0.999981	0	0	0	Predicted singlet
1326	ACGGTACGTCGACTCC-1	True singlet	0.97056	0	0	0	Predicted singlet
1327	ACGGTACGTCGTAATG-1	True singlet	0.58577	0	0	0	Predicted singlet
1328	ACGGTACGTGACATGC-1	True singlet	0.96663	0	0	0	Predicted singlet
1329	ACGGTACGTGAGCGAA-1	True singlet	0.968603	0	0	0	Predicted singlet
1330	ACGGTACGTGGATTAT-1	True singlet	0.962339	0	0	0	Predicted singlet
1331	ACGGTACGTGTGTCCC-1	True singlet	0.919286	0	0	0	Predicted singlet
1332	ACGGTACGTTAACACG-1	True doublet	0.966518	1	1	1	Predicted doublet
1333	ACGGTACGTTAGGATT-1	True triplet	0.969777	1	1	1	Predicted doublet
1334	ACGGTTAGTAGGTTTG-1	True singlet	0.96991	0	0	0	Predicted singlet
1335	ACGGTTAGTAGTTACG-1	True singlet	0.954684	0	0	0	Predicted singlet
1336	ACGGTTAGTTAACGAT-1	True singlet	0.967624	0	0	0	Predicted singlet
1337	ACGGTTTAGAGGAGTC-1	True doublet	0.969764	1	1	1	Predicted singlet
1338	ACGGTTTAGGGTGGAT-1	True singlet	0.968124	0	0	0	Predicted singlet
1339	ACGGTTTAGTAGAGGC-1	True singlet	0.963968	0	0	0	Predicted singlet
1340	ACGGTTTAGTGAGGTA-1	True singlet	0.970622	0	0	0	Predicted singlet
1341	ACGGTTTAGTTAGGCT-1	True singlet	0.963461	0	0	0	Predicted triplet
1342	ACGTACCCAAAGCTCC-1	True singlet	0.966905	0	0	0	Predicted singlet
1343	ACGTACCCAAAGGTAC-1	True singlet	0.959023	0	0	0	Predicted singlet
1344	ACGTACCCAAGCTAAA-1	True singlet	0.967644	0	0	0	Predicted singlet
1345	ACGTACCCACGTGCTG-1	True singlet	0.969079	0	0	0	Predicted singlet
1346	ACGTACCCAGCAGGTA-1	True singlet	0.962337	0	0	0	Predicted singlet
1347	ACGTACCCAGCCGCTA-1	True doublet	0.969068	1	1	1	Predicted doublet
1348	ACGTACCCAGTTTCTC-1	True singlet	0.958405	0	0	0	Predicted doublet
1349	ACGTACCCATCAGTAT-1	True singlet	0.970625	0	0	0	Predicted singlet
1350	ACGTACCCATGACTAT-1	True doublet	0.485216	1	1	1	Predicted doublet
1351	ACGTACCCATGTTGTG-1	True singlet	0.930407	0	0	0	Predicted singlet
1352	ACGTCAAGTACCCACC-1	True doublet	0.999999	1	1	1	Predicted doublet
1353	ACGTCAAGTATCTGGA-1	True singlet	0.953409	0	0	0	Predicted singlet
1354	ACGTCAAGTGATGAGG-1	True singlet	0.970633	0	0	0	Predicted singlet
1355	ACGTCAAGTGCTAGCG-1	True singlet	0.969776	0	0	0	Predicted singlet
1356	ACGTCAAGTTCCTCCT-1	True singlet	0.846506	0	0	0	Predicted singlet
1357	ACGTCAAGTTGGATAT-1	True singlet	0.969069	0	0	0	Predicted singlet
1358	ACGTCAAGTTTGCGAA-1	True singlet	0.999984	0	0	0	Predicted singlet
1359	ACGTCCAAGAATCGCT-1	True doublet	0.912479	1	1	1	Predicted singlet
1360	ACGTCCAAGAGCCGCT-1	True singlet	0.999995	0	0	0	Predicted singlet
1361	ACGTCCAAGCAGCTAT-1	True doublet	0.930398	1	1	1	Predicted doublet
1362	ACGTCCAAGGGATGCG-1	True doublet	0.968096	1	1	1	Predicted doublet
1363	ACGTCCAAGTTATCCT-1	True doublet	0.999794	1	1	1	Predicted doublet
1364	ACGTCCTTCAAGACTC-1	True singlet	0.999892	0	0	0	Predicted singlet
1365	ACGTCCTTCAGTTCCC-1	True singlet	0.953445	0	0	0	Predicted singlet
1366	ACGTCCTTCATCAGTA-1	True singlet	0.950353	0	0	0	Predicted singlet
1367	ACGTCCTTCATGCAAC-1	True singlet	0.969909	0	0	0	Predicted singlet
1368	ACGTCCTTCATTCATC-1	True singlet	0.96881	0	0	0	Predicted singlet
1369	ACGTCCTTCATTGTTC-1	True triplet	0.98066	1	1	1	Predicted triplet
1370	ACGTCCTTCCCAGTAG-1	True doublet	0.999992	1	1	1	Predicted doublet
1371	ACGTCCTTCGGTACGC-1	True doublet	0.943707	1	1	1	Predicted doublet
1372	ACGTCCTTCTTGAGCG-1	True singlet	0.968781	0	0	0	Predicted singlet
1373	ACGTTACAGATACTTG-1	True singlet	0.968138	0	0	0	Predicted singlet
1374	ACGTTACAGGCAAGTA-1	True singlet	0.999866	0	0	0	Predicted singlet
1375	ACGTTACAGGCATTGT-1	True singlet	0.970558	0	0	0	Predicted singlet
1376	ACGTTACAGGTCCGTA-1	True singlet	0.999964	0	0	0	Predicted singlet
1377	ACGTTACAGGTGCGGA-1	True singlet	0.963465	0	0	0	Predicted singlet
1378	ACGTTACAGTCTTGAA-1	True singlet	0.966655	0	0	0	Predicted singlet
1379	ACGTTACAGTGAGCAA-1	True singlet	0.947264	0	0	0	Predicted singlet
1380	ACGTTGTAGAATCTCA-1	True singlet	0.925182	0	0	0	Predicted singlet
1381	ACGTTGTAGCGCTCAA-1	True singlet	0.999998	0	0	0	Predicted singlet
1382	ACGTTGTAGGATCACT-1	True singlet	0.999978	0	0	0	Predicted singlet
1383	ACGTTGTAGGCCATCA-1	True singlet	0.967722	0	0	0	Predicted singlet
1384	ACGTTGTAGGCTATGT-1	True singlet	0.956064	0	0	0	Predicted singlet
1385	ACGTTGTAGGGCTAAA-1	True singlet	0.945006	0	0	0	Predicted singlet
1386	ACGTTGTAGTGTGATC-1	True singlet	0.963972	0	0	0	Predicted singlet
1387	ACTAAAGCAAGCTTAT-1	True singlet	0.968592	0	0	0	Predicted singlet
1388	ACTAAAGCAAGGTGCA-1	True singlet	0.963456	0	0	0	Predicted singlet
1389	ACTAAAGCAATTAACC-1	True doublet	0.877703	1	1	1	Predicted triplet
1390	ACTAAAGCACTAAATC-1	True singlet	0.962337	0	0	0	Predicted singlet
1391	ACTAAAGCAGCCTGCA-1	True singlet	0.653731	0	0	0	Predicted singlet
1392	ACTAAAGCATAAACCT-1	True singlet	0.963146	0	0	0	Predicted doublet
1393	ACTAAAGCATCCTAGA-1	True singlet	0.953447	0	0	0	Predicted singlet
1394	ACTAAAGCATGAATCT-1	True singlet	0.943748	0	0	0	Predicted singlet
1395	ACTAACCAGCAACAAG-1	True singlet	0.999996	0	0	0	Predicted singlet
1396	ACTAACCAGCTAATTG-1	True singlet	0.765637	0	0	0	Predicted singlet
1397	ACTAACCAGGACACTT-1	True singlet	0.999985	0	0	0	Predicted singlet
1398	ACTAACGGTAGCTAAT-1	True singlet	0.966653	0	0	0	Predicted singlet
1399	ACTAACGGTCTCAGCC-1	True triplet	0.494981	1	1	1	Predicted triplet
1400	ACTAACGGTGACATAT-1	True singlet	0.963965	0	0	0	Predicted singlet
1401	ACTAACGGTGCTGGTG-1	True singlet	0.970557	0	0	0	Predicted singlet
1402	ACTAACGGTTACGCGG-1	True singlet	0.953439	0	0	0	Predicted singlet
1403	ACTAACGGTTCGCGCT-1	True singlet	0.964888	0	0	0	Predicted singlet
1404	ACTAACGGTTGAGCCG-1	True doublet	0.961059	1	1	1	Predicted singlet
1405	ACTAACGGTTGCGTAA-1	True singlet	0.969332	0	0	0	Predicted singlet
1406	ACTAACGGTTTGGTTC-1	True doublet	0.965409	1	1	1	Predicted triplet
1407	ACTAACTCAATTAGGA-1	True singlet	0.938504	0	0	0	Predicted singlet
1408	ACTAACTCAGAGGGAG-1	True singlet	0.96988	0	0	0	Predicted singlet
1409	ACTAACTCATGTCAGC-1	True triplet	0.930537	1	1	1	Predicted triplet
1410	ACTAACTCATGTTTGG-1	True singlet	0.965375	0	0	0	Predicted doublet
1411	ACTAATCCAAGGGTTG-1	True singlet	0.969343	0	0	0	Predicted singlet
1412	ACTAATCCAATGCCTA-1	True singlet	0.968136	0	0	0	Predicted singlet
1413	ACTAATCCACAAAGCG-1	True singlet	0.999998	0	0	0	Predicted doublet
1414	ACTAATCCACCAGCAT-1	True singlet	0.954648	0	0	0	Predicted singlet
1415	ACTAATCCAGAACCGA-1	True singlet	0.935381	0	0	0	Predicted singlet
1416	ACTAATCCAGAGGCTA-1	True singlet	0.968613	0	0	0	Predicted singlet
1417	ACTAATCCAGCAGGTA-1	True singlet	0.963975	0	0	0	Predicted singlet
1418	ACTAATCCATCATGGC-1	True singlet	0.897655	0	0	0	Predicted doublet
1419	ACTAATCCATGTTTGG-1	True singlet	0.939754	0	0	0	Predicted singlet
1420	ACTAATCCATTGACAT-1	True singlet	0.967716	0	0	0	Predicted singlet
1421	ACTAGGCGTTACCGGG-1	True singlet	0.968128	0	0	0	Predicted singlet
1422	ACTATCCGTAAAGCGG-1	True singlet	0.999992	0	0	0	Predicted singlet
1423	ACTATCCGTCATAAGT-1	True singlet	0.963464	0	0	0	Predicted singlet
1424	ACTATCCGTTAAGCCA-1	True singlet	0.963937	0	0	0	Predicted singlet
1425	ACTATGTCAAACTGTT-1	True doublet	0.999979	1	1	1	Predicted doublet
1426	ACTATGTCAAGGAATC-1	True singlet	0.966625	0	0	0	Predicted singlet
1427	ACTATGTCAATTTGGT-1	True doublet	0.999968	1	1	1	Predicted triplet
1428	ACTATGTCACCTGTAA-1	True singlet	0.965376	0	0	0	Predicted singlet
1429	ACTATGTCAGCAACCT-1	True doublet	0.965151	1	1	1	Predicted doublet
1430	ACTATGTCAGCTTAAT-1	True doublet	0.957992	1	1	1	Predicted doublet
1431	ACTATGTCAGGATGGC-1	True singlet	0.999995	0	0	0	Predicted singlet
1432	ACTATGTCAGGTCCTG-1	True singlet	0.999993	0	0	0	Predicted singlet
1433	ACTATGTCAGTTAGCC-1	True singlet	0.970559	0	0	0	Predicted singlet
1434	ACTATGTCATAGACCC-1	True singlet	0.943739	0	0	0	Predicted singlet
1435	ACTCACCTCAATTGGC-1	True singlet	0.999535	0	0	0	Predicted doublet
1436	ACTCACCTCAGTATTG-1	True singlet	0.962127	0	0	0	Predicted singlet
1437	ACTCACCTCCGGCTAA-1	True singlet	0.96758	0	0	0	Predicted singlet
1438	ACTCACCTCCGTTATT-1	True singlet	0.930399	0	0	0	Predicted singlet
1439	ACTCACCTCCTCATCA-1	True singlet	0.953381	0	0	0	Predicted singlet
1440	ACTCACCTCGCATTAA-1	True triplet	0.94659	1	1	1	Predicted triplet
1441	ACTCACCTCGCTCCAT-1	True singlet	0.999893	0	0	0	Predicted singlet
1442	ACTCACTGTAGGATCC-1	True singlet	0.96934	0	0	0	Predicted singlet
1443	ACTCACTGTAGGTTAT-1	True singlet	0.935399	0	0	0	Predicted singlet
1444	ACTCACTGTAGGTTGC-1	True triplet	0.99986	1	1	1	Predicted triplet
1445	ACTCACTGTATTACCC-1	True doublet	0.889025	1	1	1	Predicted doublet
1446	ACTCACTGTCAAAGGG-1	True singlet	0.969077	0	0	0	Predicted singlet
1447	ACTCACTGTGGAAGGC-1	True singlet	0.958209	0	0	0	Predicted singlet
1448	ACTCACTGTGTGTCCC-1	True singlet	0.96772	0	0	0	Predicted singlet
1449	ACTCACTGTTAGCATG-1	True singlet	0.660381	0	0	0	Predicted singlet
1450	ACTCACTGTTAGGCGT-1	True singlet	0.965403	0	0	0	Predicted singlet
1451	ACTCACTGTTGAGGTC-1	True singlet	0.92503	0	0	0	Predicted singlet
1452	ACTCAGTAGCCTGATG-1	True singlet	0.969906	0	0	0	Predicted singlet
1453	ACTCAGTAGCGAGCGA-1	True singlet	0.857758	0	0	0	Predicted singlet
1454	ACTCAGTAGCTTAGTA-1	True singlet	0.905593	0	0	0	Predicted singlet
1455	ACTCAGTAGGCTAGAA-1	True singlet	0.889035	0	0	0	Predicted singlet
1456	ACTCAGTAGTATCGCG-1	True singlet	0.963969	0	0	0	Predicted singlet
1457	ACTCCTCAGCCACATG-1	True singlet	0.953454	0	0	0	Predicted singlet
1458	ACTCCTCAGGCTGTGC-1	True singlet	0.95056	0	0	0	Predicted singlet
1459	ACTCCTCAGTATTGCA-1	True singlet	0.970316	0	0	0	Predicted singlet
1460	ACTCCTCAGTCATTAG-1	True singlet	0.935402	0	0	0	Predicted singlet
1461	ACTCGCGCAACTCGCG-1	True singlet	0.999924	0	0	0	Predicted singlet
1462	ACTCGCGCAAGACTCC-1	True singlet	0.970538	0	0	0	Predicted singlet
1463	ACTCGCGCAAGGACCA-1	True triplet	0.999727	1	1	1	Predicted triplet
1464	ACTCGCGCAATAACCT-1	True singlet	0.962338	0	0	0	Predicted singlet
1465	ACTCGCGCAATAACGA-1	True singlet	0.970314	0	0	0	Predicted singlet
1466	ACTCGCGCACCCACAG-1	True singlet	0.999995	0	0	0	Predicted singlet
1467	ACTCGCGCAGTTTGTG-1	True singlet	0.97052	0	0	0	Predicted singlet
1468	ACTCGCGCATAAGTTC-1	True singlet	0.945043	0	0	0	Predicted doublet
1469	ACTCGCGCATCACAGC-1	True singlet	0.969345	0	0	0	Predicted singlet
1470	ACTCGCGCATGGCCCA-1	True triplet	0.999996	1	1	1	Predicted doublet
1471	ACTCGCGCATTCAGCA-1	True singlet	0.773704	0	0	0	Predicted singlet
1472	ACTCGCTTCAAACTCA-1	True singlet	0.970313	0	0	0	Predicted doublet
1473	ACTCGCTTCACAGCGC-1	True doublet	0.999246	1	1	1	Predicted triplet
1474	ACTCGCTTCCGCATGA-1	True singlet	0.970317	0	0	0	Predicted singlet
1475	ACTCGCTTCGTTACTT-1	True singlet	0.963464	0	0	0	Predicted singlet
1476	ACTCGCTTCTTGCATT-1	True singlet	0.920337	0	0	0	Predicted singlet
1477	ACTGAAACAAAGCGCA-1	True singlet	0.960458	0	0	0	Predicted singlet
1478	ACTGAAACACAGAAAC-1	True singlet	0.970305	0	0	0	Predicted singlet
1479	ACTGAAACACTGGCTG-1	True triplet	0.999997	1	1	1	Predicted triplet
1480	ACTGAAACAGCACGTT-1	True singlet	0.966526	0	0	0	Predicted singlet
1481	ACTGAAACAGCCGCTA-1	True singlet	0.950541	0	0	0	Predicted singlet
1482	ACTGAAACAGGATGGC-1	True singlet	0.970552	0	0	0	Predicted singlet
1483	ACTGAAACATACCCGG-1	True singlet	0.962243	0	0	0	Predicted singlet
1484	ACTGAAACATCCAGGT-1	True singlet	0.970636	0	0	0	Predicted doublet
1485	ACTGAAACATCGTTCT-1	True doublet	0.96397	1	1	1	Predicted doublet
1486	ACTGAAACATGAATCT-1	True triplet	0.999694	1	1	1	Predicted triplet
1487	ACTGAAACATGTCAGC-1	True singlet	0.966901	0	0	0	Predicted doublet
1488	ACTGAATGTAGCTAAT-1	True singlet	0.970328	0	0	0	Predicted singlet
1489	ACTGAATGTATTACCC-1	True singlet	0.965376	0	0	0	Predicted singlet
1490	ACTGAATGTTGCTTCG-1	True singlet	0.963972	0	0	0	Predicted singlet
1491	ACTTACAAGCCTGATG-1	True doublet	0.989513	1	1	1	Predicted doublet
1492	ACTTACAAGGAAGTAT-1	True doublet	0.999989	1	1	1	Predicted doublet
1493	ACTTACAAGGTCCAAT-1	True doublet	0.912727	1	1	1	Predicted doublet
1494	ACTTACAAGTCACGAT-1	True singlet	0.950563	0	0	0	Predicted singlet
1495	ACTTACTTCAAAGGCA-1	True singlet	0.99999	0	0	0	Predicted singlet
1496	ACTTACTTCCGCAAAT-1	True singlet	0.950354	0	0	0	Predicted singlet
1497	ACTTACTTCCTGGTCT-1	True singlet	0.871877	0	0	0	Predicted singlet
1498	ACTTACTTCGAAGCGG-1	True singlet	0.999984	0	0	0	Predicted singlet
1499	ACTTACTTCTATGACA-1	True doublet	0.999994	1	1	1	Predicted doublet
1500	ACTTACTTCTCGACCT-1	True singlet	0.999922	0	0	0	Predicted singlet
1501	ACTTAGGGTATTGCAG-1	True singlet	0.968561	0	0	0	Predicted singlet
1502	ACTTAGGGTGATGATT-1	True singlet	0.96043	0	0	0	Predicted singlet
1503	ACTTAGGGTGTAACCA-1	True doublet	0.745848	1	1	1	Predicted triplet
1504	ACTTAGGGTTACTAGG-1	True singlet	0.958218	0	0	0	Predicted singlet
1505	ACTTAGGGTTTCAGGA-1	True singlet	0.953451	0	0	0	Predicted singlet
1506	ACTTAGTCAACAGGAT-1	True singlet	0.95346	0	0	0	Predicted singlet
1507	ACTTAGTCAATCTCTC-1	True singlet	0.970214	0	0	0	Predicted singlet
1508	ACTTAGTCACTAAGTT-1	True triplet	0.99985	1	1	1	Predicted triplet
1509	ACTTAGTCAGTAGGAT-1	True singlet	0.945035	0	0	0	Predicted singlet
1510	ACTTAGTCATCATGTG-1	True singlet	0.963971	0	0	0	Predicted singlet
1511	ACTTAGTCATGGCCTG-1	True singlet	0.970603	0	0	0	Predicted singlet
1512	ACTTATCTCAAACTCA-1	True singlet	0.953286	0	0	0	Predicted triplet
1513	ACTTATCTCACGCATG-1	True singlet	0.965402	0	0	0	Predicted singlet
1514	ACTTATCTCATGCGTG-1	True singlet	0.962323	0	0	0	Predicted singlet
1515	ACTTATCTCGAGGAGT-1	True singlet	0.947321	0	0	0	Predicted singlet
1516	ACTTATCTCGTTAACA-1	True singlet	0.943738	0	0	0	Predicted singlet
1517	ACTTATCTCTGGCATG-1	True doublet	0.943721	1	1	1	Predicted triplet
1518	ACTTATCTCTTGAGCG-1	True singlet	0.905598	0	0	0	Predicted singlet
1519	ACTTATGAGACAACGA-1	True singlet	0.966653	0	0	0	Predicted singlet
1520	ACTTATGAGGCGCATC-1	True doublet	0.969912	1	1	1	Predicted doublet
1521	ACTTATGAGTAACTCA-1	True singlet	0.968906	0	0	0	Predicted singlet
1522	ACTTATGAGTAAGTGG-1	True singlet	0.969079	0	0	0	Predicted singlet
1523	ACTTATGAGTCATTGA-1	True doublet	0.965388	1	1	1	Predicted singlet
1524	ACTTATGAGTCGCTAG-1	True doublet	0.969343	1	1	1	Predicted singlet
1525	ACTTATGAGTGTTGTA-1	True singlet	0.969779	0	0	0	Predicted singlet
1526	ACTTCGCTCATGTGGT-1	True singlet	0.94504	0	0	0	Predicted singlet
1527	ACTTCGCTCGGTTACG-1	True singlet	0.961492	0	0	0	Predicted singlet
1528	ACTTCGCTCTGGCAAT-1	True singlet	0.968131	0	0	0	Predicted doublet
1529	ACTTGAATCAACAAGG-1	True singlet	0.93055	0	0	0	Predicted doublet
1530	ACTTGAATCAAGTGAG-1	True singlet	0.968615	0	0	0	Predicted singlet
1531	ACTTGAATCATGAGCT-1	True singlet	0.970258	0	0	0	Predicted singlet
1532	ACTTGAATCATGCTCC-1	True singlet	0.919285	0	0	0	Predicted doublet
1533	ACTTGAATCATTAGGC-1	True doublet	0.975757	1	1	1	Predicted singlet
1534	ACTTGAATCCCGAACA-1	True doublet	0.999999	1	1	1	Predicted doublet
1535	ACTTGAATCCCTGGAA-1	True singlet	0.930535	0	0	0	Predicted singlet
1536	ACTTGAATCGCTAGAT-1	True singlet	0.958395	0	0	0	Predicted singlet
1537	ACTTGAATCTCAATAG-1	True singlet	0.969078	0	0	0	Predicted singlet
1538	ACTTGAATCTCAATTC-1	True doublet	0.912721	1	1	1	Predicted singlet
1539	ACTTGCACAAATGCCC-1	True singlet	0.958371	0	0	0	Predicted singlet
1540	ACTTGCACAACCGCCA-1	True singlet	0.967712	0	0	0	Predicted singlet
1541	ACTTGCACAACTAGAA-1	True singlet	0.968604	0	0	0	Predicted doublet
1542	ACTTGCACAAGCCAGA-1	True singlet	0.950536	0	0	0	Predicted singlet
1543	ACTTGCACAATTGAGA-1	True singlet	0.967667	0	0	0	Predicted singlet
1544	ACTTGCACACAAAGAC-1	True singlet	0.999894	0	0	0	Predicted doublet
1545	ACTTGCACAGAAACGT-1	True singlet	0.930534	0	0	0	Predicted singlet
1546	ACTTGCACAGCAAATA-1	True doublet	0.70232	1	1	1	Predicted singlet
1547	ACTTGCACAGCATGGA-1	True singlet	0.96231	0	0	0	Predicted singlet
1548	ACTTGCACAGCGCTTG-1	True singlet	0.912764	0	0	0	Predicted singlet
1549	ACTTGCACAGCTAATT-1	True singlet	0.960466	0	0	0	Predicted singlet
1550	ACTTGCACAGGCAAGC-1	True singlet	0.963742	0	0	0	Predicted doublet
1551	ACTTGCACAGGCGAGT-1	True singlet	0.970315	0	0	0	Predicted singlet
1552	ACTTGCACATAATCAC-1	True singlet	0.889033	0	0	0	Predicted singlet
1553	ACTTGCACATGAGCAG-1	True singlet	0.956068	0	0	0	Predicted doublet
1554	ACTTGCACATTAGCGC-1	True doublet	0.961107	1	1	1	Predicted triplet
1555	ACTTGCACATTGTGGC-1	True singlet	0.897703	0	0	0	Predicted singlet
1556	ACTTGTAAGGCCAATT-1	True singlet	0.947195	0	0	0	Predicted singlet
1557	ACTTGTAAGGGTTATC-1	True singlet	0.958386	0	0	0	Predicted singlet
1558	ACTTGTAAGGTGTCCA-1	True singlet	0.965402	0	0	0	Predicted singlet
1559	ACTTGTAAGTCATCCC-1	True singlet	0.969896	0	0	0	Predicted singlet
1560	ACTTGTAAGTCATTGA-1	True singlet	0.969076	0	0	0	Predicted doublet
1561	ACTTGTAAGTTAGAGG-1	True singlet	0.970559	0	0	0	Predicted singlet
1562	ACTTGTAAGTTATTCC-1	True singlet	0.970535	0	0	0	Predicted singlet
1563	ACTTGTCGTGAGGTAG-1	True singlet	0.938302	0	0	0	Predicted singlet
1564	ACTTGTCGTTAAGGTT-1	True singlet	0.961102	0	0	0	Predicted singlet
1565	ACTTGTCGTTTAGCTC-1	True singlet	0.960945	0	0	0	Predicted singlet
1566	ACTTGTCGTTTGTCTA-1	True singlet	0.871879	0	0	0	Predicted singlet
1567	ACTTTGTTCAATCTCT-1	True singlet	0.970531	0	0	0	Predicted singlet
1568	ACTTTGTTCACTCGCT-1	True singlet	0.939789	0	0	0	Predicted doublet
1569	ACTTTGTTCATGTGGT-1	True singlet	0.846504	0	0	0	Predicted singlet
1570	ACTTTGTTCATGTTTC-1	True singlet	0.960461	0	0	0	Predicted singlet
1571	ACTTTGTTCCCATAAA-1	True doublet	0.912691	1	1	1	Predicted singlet
1572	ACTTTGTTCCCTCGCA-1	True singlet	0.968615	0	0	0	Predicted singlet
1573	ACTTTGTTCGTCAAGT-1	True singlet	0.970257	0	0	0	Predicted singlet
1574	AGAAACCCAACAGGAT-1	True singlet	0.962336	0	0	0	Predicted singlet
1575	AGAAACCCAAGCGAGC-1	True singlet	0.966653	0	0	0	Predicted singlet
1576	AGAAACCCAAGGTACG-1	True singlet	0.999996	0	0	0	Predicted singlet
1577	AGAAACCCACAGAACG-1	True singlet	0.846489	0	0	0	Predicted singlet
1578	AGAAACCCACCCACCT-1	True singlet	0.970524	0	0	0	Predicted doublet
1579	AGAAACCCACTTAACG-1	True singlet	0.965364	0	0	0	Predicted singlet
1580	AGAAACCCAGCTTAGC-1	True singlet	0.968266	0	0	0	Predicted singlet
1581	AGAAACCCAGGATTAA-1	True singlet	0.963465	0	0	0	Predicted singlet
1582	AGAAACCCAGTGAACG-1	True triplet	0.49228	1	1	1	Predicted singlet
1583	AGAAACCCATGTCAAT-1	True singlet	0.889031	0	0	0	Predicted singlet
1584	AGAAACCCATGTTGGC-1	True singlet	0.954677	0	0	0	Predicted singlet
1585	AGAAACTAGAAAGCAT-1	True doublet	0.934145	1	1	1	Predicted doublet
1586	AGAAACTAGACAACAG-1	True singlet	0.965336	0	0	0	Predicted singlet
1587	AGAAACTAGCAACAAG-1	True triplet	0.987227	1	1	1	Predicted triplet
1588	AGAAACTAGCATGAAG-1	True singlet	0.999993	0	0	0	Predicted doublet
1589	AGAAACTAGCCTGTGA-1	True singlet	0.968607	0	0	0	Predicted singlet
1590	AGAAACTAGCTGCACA-1	True singlet	0.970293	0	0	0	Predicted singlet
1591	AGAAACTAGCTTGCTC-1	True singlet	0.831815	0	0	0	Predicted singlet
1592	AGAAACTAGGGACGCA-1	True singlet	0.765626	0	0	0	Predicted singlet
1593	AGAAACTAGTAACCAC-1	True triplet	0.999457	1	1	1	Predicted triplet
1594	AGAAACTAGTCATTGA-1	True singlet	0.966115	0	0	0	Predicted singlet
1595	AGAAACTAGTCCTGAG-1	True triplet	0.999958	1	1	1	Predicted triplet
1596	AGAAAGGCAATTATGC-1	True doublet	0.962336	1	1	1	Predicted triplet
1597	AGAAAGGCACATGCTA-1	True singlet	0.676452	0	0	0	Predicted singlet
1598	AGAAAGGCACCTGCTC-1	True singlet	0.970612	0	0	0	Predicted singlet
1599	AGAAAGGCAGCAACAG-1	True singlet	0.969877	0	0	0	Predicted singlet
1600	AGAAAGGCATAAACCT-1	True doublet	0.907739	1	1	1	Predicted doublet
1601	AGAAAGGCATTAAACC-1	True singlet	0.999986	0	0	0	Predicted singlet
1602	AGAACAAGTACCCACC-1	True singlet	0.970622	0	0	0	Predicted singlet
1603	AGAACAAGTAGCAGCT-1	True singlet	0.970177	0	0	0	Predicted singlet
1604	AGAACAAGTAGCTAAT-1	True singlet	0.897571	0	0	0	Predicted singlet
1605	AGAACAAGTAGGTGTC-1	True singlet	0.999997	0	0	0	Predicted singlet
1606	AGAACAAGTCTTACTA-1	True doublet	0.86226	1	1	1	Predicted singlet
1607	AGAACCAAGCAGCTCA-1	True triplet	0.95249	1	1	1	Predicted triplet
1608	AGAACCAAGCCTCTCG-1	True doublet	0.960462	1	1	1	Predicted triplet
1609	AGAACCAAGGAACGGT-1	True singlet	0.967722	0	0	0	Predicted singlet
1610	AGAACCAAGGCTTAAC-1	True doublet	0.999431	1	1	1	Predicted doublet
1611	AGAACCAAGTAAACCC-1	True singlet	0.95604	0	0	0	Predicted singlet
1612	AGAACCAAGTGAGGGT-1	True doublet	0.935284	1	1	1	Predicted doublet
1613	AGAACCAAGTTATCCT-1	True singlet	0.58577	0	0	0	Predicted singlet
1614	AGAACCGCAAAGGCCA-1	True singlet	0.95625	0	0	0	Predicted singlet
1615	AGAACCGCAATACTGT-1	True singlet	0.969901	0	0	0	Predicted singlet
1616	AGAACCGCAATCATGT-1	True singlet	0.999996	0	0	0	Predicted singlet
1617	AGAACCGCACATACTG-1	True singlet	0.969339	0	0	0	Predicted singlet
1618	AGAACCGCACCTCAGG-1	True singlet	0.939765	0	0	0	Predicted doublet
1619	AGAACCGCACCTCGCT-1	True singlet	0.930404	0	0	0	Predicted singlet
1620	AGAACCGCACGAACAG-1	True singlet	0.954506	0	0	0	Predicted singlet
1621	AGAACCGCACTAGCGT-1	True doublet	0.960343	1	1	1	Predicted doublet
1622	AGAACCGCAGGATGGC-1	True singlet	0.963974	0	0	0	Predicted singlet
1623	AGAACCGCAGTTATCG-1	True singlet	0.99998	0	0	0	Predicted singlet
1624	AGAACCGCATACCCGG-1	True singlet	0.968576	0	0	0	Predicted singlet
1625	AGAACCGCATAGCAGG-1	True triplet	0.848779	1	1	1	Predicted triplet
1626	AGAACCGCATCACTTC-1	True triplet	0.979919	1	1	1	Predicted singlet
1627	AGAACCGCATTGCGGT-1	True singlet	0.968098	0	0	0	Predicted singlet
1628	AGAACCGCATTGTCCT-1	True singlet	0.958211	0	0	0	Predicted singlet
1629	AGAAGGTGTAATCGGC-1	True triplet	0.592067	1	1	1	Predicted singlet
1630	AGAAGGTGTACGATTG-1	True doublet	0.969078	1	1	1	Predicted singlet
1631	AGAAGGTGTCGAAGTC-1	True singlet	0.966898	0	0	0	Predicted singlet
1632	AGAAGGTGTGCGCAAT-1	True singlet	0.96934	0	0	0	Predicted singlet
1633	AGAAGGTGTGTTTGAG-1	True singlet	0.95833	0	0	0	Predicted singlet
1634	AGAAGGTGTTTAACGG-1	True singlet	0.999968	0	0	0	Predicted singlet
1635	AGAATCGAGAACCTGT-1	True singlet	0.889021	0	0	0	Predicted triplet
1636	AGAATCGAGATAACCC-1	True doublet	0.930524	1	1	1	Predicted doublet
1637	AGAATCGAGCACAGAA-1	True singlet	0.999988	0	0	0	Predicted singlet
1638	AGAATCGAGGACCAGG-1	True singlet	0.999983	0	0	0	Predicted singlet
1639	AGAATCGAGGCATTGT-1	True singlet	0.889013	0	0	0	Predicted singlet
1640	AGAATCGAGTTTCCGC-1	True singlet	0.968108	0	0	0	Predicted singlet
1641	AGAATCTGTAAACAAG-1	True triplet	0.530717	1	1	1	Predicted singlet
1642	AGAATCTGTCTTGCTG-1	True singlet	0.764671	0	0	0	Predicted singlet
1643	AGAATCTGTGAATCGC-1	True singlet	0.783939	0	0	0	Predicted singlet
1644	AGAATCTGTGCAATGC-1	True singlet	0.970311	0	0	0	Predicted singlet
1645	AGAATCTGTGGAGCAA-1	True singlet	0.956061	0	0	0	Predicted singlet
1646	AGAATCTGTGGGAACA-1	True doublet	0.999896	1	1	1	Predicted doublet
1647	AGAATCTGTGGTTAGC-1	True singlet	0.999978	0	0	0	Predicted singlet
1648	AGAATCTGTTACCGGG-1	True singlet	0.919227	0	0	0	Predicted doublet
1649	AGAATCTGTTGGTGAC-1	True singlet	0.958387	0	0	0	Predicted singlet
1650	AGACAATAGCAAGACA-1	True singlet	0.967713	0	0	0	Predicted singlet
1651	AGACAATAGCGGTTAT-1	True triplet	0.399304	1	1	1	Predicted singlet
1652	AGACAATAGCTCAAAC-1	True singlet	0.999992	0	0	0	Predicted singlet
1653	AGACAATAGCTGAGGG-1	True singlet	0.96977	0	0	0	Predicted singlet
1654	AGACAATAGGATAAAC-1	True doublet	0.912732	1	1	1	Predicted doublet
1655	AGACAATAGGCGGGTA-1	True doublet	0.965854	1	1	1	Predicted doublet
1656	AGACAATAGTAAGAAC-1	True singlet	0.935397	0	0	0	Predicted singlet
1657	AGACAATAGTATTGTG-1	True singlet	0.938501	0	0	0	Predicted singlet
1658	AGACAATAGTTTCCGC-1	True singlet	0.87952	0	0	0	Predicted singlet
1659	AGACACGCACAACAGG-1	True singlet	0.960307	0	0	0	Predicted singlet
1660	AGACACGCACCTACTT-1	True singlet	0.999994	0	0	0	Predicted singlet
1661	AGACACGCAGCATTAT-1	True doublet	0.979555	1	1	1	Predicted triplet
1662	AGACACGCAGCCAGTT-1	True singlet	0.91928	0	0	0	Predicted singlet
1663	AGACACGCAGTCTAGC-1	True singlet	0.965389	0	0	0	Predicted singlet
1664	AGACACGCAGTGAACG-1	True doublet	0.969882	1	1	1	Predicted doublet
1665	AGACACGCATAGCGGA-1	True singlet	0.811329	0	0	0	Predicted triplet
1666	AGACACGCATGACTAT-1	True singlet	0.967719	0	0	0	Predicted singlet
1667	AGACCCGGTATACTGG-1	True singlet	0.963456	0	0	0	Predicted singlet
1668	AGACCCGGTATTTGCC-1	True singlet	0.958366	0	0	0	Predicted singlet
1669	AGACCCGGTGATCATG-1	True singlet	0.968597	0	0	0	Predicted singlet
1670	AGACTATGTCCGTGAG-1	True singlet	0.999998	0	0	0	Predicted singlet
1671	AGACTATGTCCTTAGT-1	True doublet	0.366519	1	1	1	Predicted singlet
1672	AGAGAAGCAAAGCGCA-1	True singlet	0.970633	0	0	0	Predicted singlet
1673	AGAGAAGCAACAGCCT-1	True singlet	0.879466	0	0	0	Predicted singlet
1674	AGAGAAGCAAGCTTTG-1	True doublet	0.939784	1	1	1	Predicted singlet
1675	AGAGAAGCACTCAACA-1	True singlet	0.958342	0	0	0	Predicted singlet
1676	AGAGAAGCAGGCGATA-1	True singlet	0.939783	0	0	0	Predicted singlet
1677	AGAGAAGCAGGCTTCG-1	True singlet	0.925154	0	0	0	Predicted singlet
1678	AGAGAAGCAGTCTATG-1	True singlet	0.9623	0	0	0	Predicted singlet
1679	AGAGAAGCATTCCTCG-1	True singlet	0.961061	0	0	0	Predicted singlet
1680	AGAGAGGAGATGGACA-1	True singlet	0.935397	0	0	0	Predicted singlet
1681	AGAGAGGAGCACAGAA-1	True singlet	0.969908	0	0	0	Predicted singlet
1682	AGAGAGGAGGAACCGG-1	True singlet	0.969329	0	0	0	Predicted singlet
1683	AGAGAGGAGGTAACGA-1	True singlet	0.958366	0	0	0	Predicted singlet
1684	AGAGAGGAGTTATCTC-1	True singlet	0.970534	0	0	0	Predicted singlet
1685	AGAGAGGAGTTTGGGT-1	True singlet	0.722863	0	0	0	Predicted singlet
1686	AGAGATTAGAACCTGT-1	True singlet	0.962325	0	0	0	Predicted singlet
1687	AGAGATTAGCTAGAAG-1	True singlet	0.995467	0	0	0	Predicted singlet
1688	AGAGATTAGGCTAAGA-1	True singlet	0.970557	0	0	0	Predicted singlet
1689	AGAGATTAGGCTGGCT-1	True singlet	0.912769	0	0	0	Predicted singlet
1690	AGAGATTAGTAGCCAT-1	True singlet	0.999975	0	0	0	Predicted doublet
1691	AGAGATTAGTCTCACC-1	True singlet	0.962323	0	0	0	Predicted singlet
1692	AGAGGAACAAGCTTAT-1	True singlet	0.96934	0	0	0	Predicted singlet
1693	AGAGGAACAAGGACCA-1	True singlet	0.965368	0	0	0	Predicted singlet
1694	AGAGGAACAAGGTATA-1	True singlet	0.97056	0	0	0	Predicted singlet
1695	AGAGGAACACTGACTA-1	True singlet	0.969911	0	0	0	Predicted singlet
1696	AGAGGAACATTGCGAC-1	True singlet	0.96907	0	0	0	Predicted singlet
1697	AGAGGATGTAAGCTTG-1	True singlet	0.970543	0	0	0	Predicted singlet
1698	AGAGGATGTCACTCGC-1	True singlet	0.961106	0	0	0	Predicted singlet
1699	AGAGGATGTTAGGATT-1	True singlet	0.938504	0	0	0	Predicted singlet
1700	AGAGGATGTTGTTCAC-1	True singlet	0.966649	0	0	0	Predicted singlet
1701	AGATGAAGTACAAAGA-1	True singlet	0.968595	0	0	0	Predicted triplet
1702	AGATGAAGTATGGTGC-1	True triplet	0.999888	1	1	1	Predicted triplet
1703	AGATGAAGTGCCGCAA-1	True singlet	0.953442	0	0	0	Predicted singlet
1704	AGATGAAGTGCTAGCG-1	True singlet	0.967717	0	0	0	Predicted singlet
1705	AGATGAAGTTACATCC-1	True singlet	0.967593	0	0	0	Predicted singlet
1706	AGATGAAGTTGGTGAC-1	True singlet	0.94733	0	0	0	Predicted singlet
1707	AGATGAAGTTTAGCTC-1	True singlet	0.99949	0	0	0	Predicted singlet
1708	AGATGCTTCCAAGTGT-1	True singlet	0.962316	0	0	0	Predicted singlet
1709	AGATGCTTCCCGTTGT-1	True singlet	0.99976	0	0	0	Predicted singlet
1710	AGATGCTTCGCTCACT-1	True singlet	0.963969	0	0	0	Predicted singlet
1711	AGATGCTTCTACCTAT-1	True singlet	0.938503	0	0	0	Predicted singlet
1712	AGATGCTTCTCACATT-1	True singlet	0.943754	0	0	0	Predicted singlet
1713	AGATGCTTCTTAGTGA-1	True singlet	0.970313	0	0	0	Predicted singlet
1714	AGCAAATAGAGAAGGG-1	True singlet	0.968135	0	0	0	Predicted singlet
1715	AGCAAATAGCACTTGG-1	True singlet	0.970634	0	0	0	Predicted singlet
1716	AGCAAATAGCTCATAA-1	True singlet	0.965389	0	0	0	Predicted singlet
1717	AGCAAATAGGATCCGC-1	True singlet	0.970241	0	0	0	Predicted singlet
1718	AGCAAATAGGTCCAAT-1	True singlet	0.970559	0	0	0	Predicted singlet
1719	AGCAAATAGTAAGGGC-1	True singlet	0.962339	0	0	0	Predicted singlet
1720	AGCAAATAGTGGCGGA-1	True doublet	0.912594	1	1	1	Predicted singlet
1721	AGCAACAAGCAGCTAT-1	True singlet	0.970559	0	0	0	Predicted singlet
1722	AGCAACAAGGAACGGT-1	True singlet	0.891897	0	0	0	Predicted singlet
1723	AGCAACAAGGAAGCAC-1	True singlet	0.970636	0	0	0	Predicted doublet
1724	AGCAACAAGGCGGATG-1	True singlet	0.970278	0	0	0	Predicted singlet
1725	AGCAACAAGGTACCGC-1	True singlet	0.871875	0	0	0	Predicted singlet
1726	AGCAACAAGGTGAGAC-1	True singlet	0.930406	0	0	0	Predicted singlet
1727	AGCAACAAGTAGGATG-1	True singlet	0.999903	0	0	0	Predicted singlet
1728	AGCAACAAGTTAGAGG-1	True doublet	0.947151	1	1	1	Predicted singlet
1729	AGCAAGGGTAAGCTCA-1	True singlet	0.89302	0	0	0	Predicted singlet
1730	AGCAAGGGTCAATGTG-1	True singlet	0.966915	0	0	0	Predicted singlet
1731	AGCAAGGGTCTAGCTT-1	True singlet	0.970258	0	0	0	Predicted singlet
1732	AGCAAGGGTGCAATAT-1	True singlet	0.969907	0	0	0	Predicted singlet
1733	AGCAAGGGTGGAAGGC-1	True triplet	0.986934	1	1	1	Predicted doublet
1734	AGCAAGGGTGGAGCAA-1	True singlet	0.947328	0	0	0	Predicted singlet
1735	AGCAAGGGTGTAATAC-1	True singlet	0.867482	0	0	0	Predicted triplet
1736	AGCAAGGGTTAGTTGG-1	True singlet	0.966651	0	0	0	Predicted singlet
1737	AGCAAGGGTTTCCACG-1	True doublet	0.95468	1	1	1	Predicted triplet
1738	AGCAATACAAACTGTT-1	True singlet	0.999989	0	0	0	Predicted singlet
1739	AGCAATACAACCTAAT-1	True singlet	0.969069	0	0	0	Predicted singlet
1740	AGCAATACAATAATCC-1	True singlet	0.999998	0	0	0	Predicted singlet
1741	AGCAATACAATTAGCT-1	True singlet	0.965411	0	0	0	Predicted singlet
1742	AGCAATACACCACAAC-1	True singlet	0.891896	0	0	0	Predicted singlet
1743	AGCAATACAGATAGAC-1	True singlet	0.965393	0	0	0	Predicted doublet
1744	AGCAATACATAACGGG-1	True singlet	0.969776	0	0	0	Predicted singlet
1745	AGCAATACATAAGGAC-1	True singlet	0.970248	0	0	0	Predicted singlet
1746	AGCAATTGTCCTAGTT-1	True singlet	0.966917	0	0	0	Predicted singlet
1747	AGCAATTGTCCTTCAG-1	True singlet	0.947123	0	0	0	Predicted singlet
1748	AGCAATTGTGAGCAAG-1	True singlet	0.958218	0	0	0	Predicted singlet
1749	AGCAATTGTGCTGTAA-1	True singlet	0.963948	0	0	0	Predicted singlet
1750	AGCAATTGTTTCAGGA-1	True singlet	0.966643	0	0	0	Predicted singlet
1751	AGCAATTGTTTGACCT-1	True doublet	0.970554	1	1	1	Predicted doublet
1752	AGCACAGCAACAACAA-1	True singlet	0.999948	0	0	0	Predicted singlet
1753	AGCACAGCAACAGCCT-1	True singlet	0.953465	0	0	0	Predicted singlet
1754	AGCACAGCACAAACTT-1	True singlet	0.970313	0	0	0	Predicted singlet
1755	AGCACAGCACTTGTTC-1	True singlet	0.935397	0	0	0	Predicted singlet
1756	AGCACAGCAGCAACCT-1	True singlet	0.970534	0	0	0	Predicted singlet
1757	AGCACAGCAGTCTATG-1	True singlet	0.967711	0	0	0	Predicted singlet
1758	AGCACTAGTATGGTGC-1	True singlet	0.969325	0	0	0	Predicted singlet
1759	AGCACTAGTCATAACG-1	True doublet	0.966913	1	1	1	Predicted triplet
1760	AGCACTAGTCTAGCTT-1	True singlet	0.920337	0	0	0	Predicted doublet
1761	AGCACTAGTGATGGCT-1	True singlet	0.999985	0	0	0	Predicted singlet
1762	AGCACTAGTGCCGCAA-1	True singlet	0.947332	0	0	0	Predicted singlet
1763	AGCACTAGTGGGAACA-1	True singlet	0.970537	0	0	0	Predicted singlet
1764	AGCACTAGTGTCCTGC-1	True singlet	0.60063	0	0	0	Predicted singlet
1765	AGCACTAGTTAAATGC-1	True singlet	0.970459	0	0	0	Predicted singlet
1766	AGCACTAGTTTAAAGC-1	True singlet	0.969289	0	0	0	Predicted singlet
1767	AGCACTAGTTTCGCCA-1	True singlet	0.814338	0	0	0	Predicted doublet
1768	AGCACTTAGCACTAAC-1	True singlet	0.963972	0	0	0	Predicted singlet
1769	AGCACTTAGGTCAAAG-1	True singlet	0.9584	0	0	0	Predicted singlet
1770	AGCACTTAGTAGGATG-1	True singlet	0.96977	0	0	0	Predicted singlet
1771	AGCACTTAGTTAGTGC-1	True singlet	0.958384	0	0	0	Predicted singlet
1772	AGCACTTAGTTTAACG-1	True singlet	0.988745	0	0	0	Predicted singlet
1773	AGCAGGTAGATGGAGC-1	True triplet	0.972102	1	1	1	Predicted doublet
1774	AGCAGGTAGCATGTTA-1	True singlet	0.958341	0	0	0	Predicted singlet
1775	AGCAGGTAGCCAAATC-1	True singlet	0.958218	0	0	0	Predicted singlet
1776	AGCAGGTAGCCTGTTC-1	True singlet	0.999976	0	0	0	Predicted doublet
1777	AGCAGGTAGCTGCACA-1	True singlet	0.999987	0	0	0	Predicted singlet
1778	AGCAGGTAGTAACGAG-1	True singlet	0.953301	0	0	0	Predicted singlet
1779	AGCAGGTAGTTAGGCT-1	True singlet	0.897668	0	0	0	Predicted singlet
1780	AGCATCCCAACTAGAA-1	True doublet	0.970216	1	1	1	Predicted doublet
1781	AGCATCCCAATAACCT-1	True doublet	0.935391	1	1	1	Predicted triplet
1782	AGCATCCCAATATGGA-1	True singlet	0.962246	0	0	0	Predicted singlet
1783	AGCATCCCAATGAAGC-1	True singlet	0.967592	0	0	0	Predicted singlet
1784	AGCATCCCACATAGCC-1	True singlet	0.939769	0	0	0	Predicted singlet
1785	AGCATCCCACCAACCG-1	True singlet	0.963932	0	0	0	Predicted doublet
1786	AGCATCCCACCAGCAT-1	True singlet	0.970499	0	0	0	Predicted singlet
1787	AGCATCCCAGGCCATT-1	True singlet	0.999986	0	0	0	Predicted doublet
1788	AGCATCCCAGGCGAGT-1	True singlet	0.966641	0	0	0	Predicted singlet
1789	AGCATCCCATGTCAGC-1	True singlet	0.943602	0	0	0	Predicted singlet
1790	AGCATCCCATTAAACC-1	True singlet	0.970551	0	0	0	Predicted singlet
1791	AGCATTTCAACATAAG-1	True singlet	0.894185	0	0	0	Predicted singlet
1792	AGCATTTCAACTCGCG-1	True singlet	0.888984	0	0	0	Predicted singlet
1793	AGCATTTCAATAATGG-1	True singlet	0.897699	0	0	0	Predicted singlet
1794	AGCATTTCAATGAATG-1	True singlet	0.966554	0	0	0	Predicted singlet
1795	AGCATTTCAATTTGGT-1	True singlet	0.958397	0	0	0	Predicted singlet
1796	AGCATTTCACAATTAC-1	True singlet	0.947326	0	0	0	Predicted doublet
1797	AGCATTTCACGAATCC-1	True singlet	0.970625	0	0	0	Predicted singlet
1798	AGCATTTCACGGTTTA-1	True singlet	0.897705	0	0	0	Predicted singlet
1799	AGCATTTCAGAGGCTA-1	True singlet	0.945044	0	0	0	Predicted singlet
1800	AGCATTTCAGCTTAGC-1	True singlet	0.967699	0	0	0	Predicted singlet
1801	AGCATTTCATAAAGCA-1	True doublet	0.869128	1	1	1	Predicted doublet
1802	AGCATTTCATCGCTCC-1	True singlet	0.969776	0	0	0	Predicted singlet
1803	AGCCAGTGTGATGAGG-1	True singlet	0.960417	0	0	0	Predicted triplet
1804	AGCCAGTGTGATTACG-1	True doublet	0.999904	1	1	1	Predicted singlet
1805	AGCCAGTGTTAACACG-1	True doublet	0.953283	1	1	1	Predicted doublet
1806	AGCCAGTGTTAAGGTT-1	True doublet	0.966656	1	1	1	Predicted singlet
1807	AGCCAGTGTTACATCC-1	True doublet	0.999989	1	1	1	Predicted singlet
1808	AGCCAGTGTTATTGCC-1	True singlet	0.891896	0	0	0	Predicted singlet
1809	AGCCAGTGTTCATCTA-1	True doublet	0.950557	1	1	1	Predicted singlet
1810	AGCCAGTGTTGTAAAC-1	True doublet	0.629981	1	1	1	Predicted singlet
1811	AGCCAGTGTTGTGACA-1	True singlet	0.961106	0	0	0	Predicted singlet
1812	AGCCGCTAGCCTAACG-1	True singlet	0.969775	0	0	0	Predicted singlet
1813	AGCCGCTAGCGATAAG-1	True singlet	0.969343	0	0	0	Predicted singlet
1814	AGCCGCTAGCTTTGTT-1	True triplet	0.939271	1	1	1	Predicted doublet
1815	AGCCGCTAGGCTGTGC-1	True singlet	0.889037	0	0	0	Predicted singlet
1816	AGCCGCTAGGTTTACA-1	True doublet	0.999935	1	1	1	Predicted doublet
1817	AGCCGGTTCACCAATA-1	True singlet	0.963963	0	0	0	Predicted singlet
1818	AGCCGGTTCAGCCAAT-1	True doublet	0.966561	1	1	1	Predicted doublet
1819	AGCCGGTTCCTGATGG-1	True singlet	0.912722	0	0	0	Predicted doublet
1820	AGCCGGTTCGCCTGTT-1	True singlet	0.953443	0	0	0	Predicted singlet
1821	AGCCGGTTCGCTATAA-1	True singlet	0.969883	0	0	0	Predicted singlet
1822	AGCCGGTTCTCACTCA-1	True triplet	0.999999	1	1	1	Predicted doublet
1823	AGCCGGTTCTGGCATG-1	True singlet	0.965948	0	0	0	Predicted singlet
1824	AGCCTAAGTCCAAGAC-1	True singlet	0.999994	0	0	0	Predicted singlet
1825	AGCCTAAGTCCTTAGT-1	True singlet	0.961099	0	0	0	Predicted singlet
1826	AGCCTAAGTCTAACCT-1	True singlet	0.969899	0	0	0	Predicted singlet
1827	AGCCTAAGTCTTGCAT-1	True singlet	0.99488	0	0	0	Predicted singlet
1828	AGCCTAAGTGCGCATG-1	True singlet	0.955939	0	0	0	Predicted singlet
1829	AGCCTAAGTTAAATGC-1	True singlet	0.966914	0	0	0	Predicted singlet
1830	AGCCTAAGTTAACACG-1	True singlet	0.970245	0	0	0	Predicted singlet
1831	AGCCTAAGTTAAGCTG-1	True singlet	0.96772	0	0	0	Predicted singlet
1832	AGCCTAAGTTAATCGG-1	True doublet	0.963896	1	1	1	Predicted doublet
1833	AGCCTAAGTTCGGTAA-1	True singlet	0.930516	0	0	0	Predicted singlet
1834	AGCCTAAGTTGACTTC-1	True singlet	0.956018	0	0	0	Predicted doublet
1835	AGCCTAGTCAGAAACG-1	True singlet	0.891898	0	0	0	Predicted singlet
1836	AGCCTAGTCCAGGAAA-1	True doublet	0.958405	1	1	1	Predicted triplet
1837	AGCCTAGTCGCTCCAT-1	True triplet	0.998693	1	1	1	Predicted triplet
1838	AGCCTAGTCTACTAAG-1	True singlet	0.969904	0	0	0	Predicted singlet
1839	AGCCTCCGTAGGTTGC-1	True singlet	0.888959	0	0	0	Predicted singlet
1840	AGCCTCCGTTATTGCC-1	True singlet	0.969339	0	0	0	Predicted singlet
1841	AGCCTCCGTTCACCCA-1	True singlet	0.999995	0	0	0	Predicted singlet
1842	AGCCTGGGTACCGAAC-1	True singlet	0.965374	0	0	0	Predicted singlet
1843	AGCCTGGGTGTGAGGA-1	True singlet	0.969878	0	0	0	Predicted singlet
1844	AGCCTGGGTTAAGCCA-1	True singlet	0.947336	0	0	0	Predicted doublet
1845	AGCCTGGGTTACATCC-1	True doublet	0.847613	1	1	1	Predicted doublet
1846	AGCCTGGGTTCACCAT-1	True singlet	0.968604	0	0	0	Predicted singlet
1847	AGCCTGGGTTGGGTTA-1	True singlet	0.970637	0	0	0	Predicted singlet
1848	AGCGATTTCCAATTAG-1	True singlet	0.96991	0	0	0	Predicted singlet
1849	AGCGATTTCCCATAAA-1	True singlet	0.919261	0	0	0	Predicted singlet
1850	AGCGATTTCCTCAGCT-1	True singlet	0.966629	0	0	0	Predicted singlet
1851	AGCGATTTCCTGGCTT-1	True singlet	0.960488	0	0	0	Predicted singlet
1852	AGCGATTTCGCAAACT-1	True doublet	0.99916	1	1	1	Predicted triplet
1853	AGCGATTTCGGTCAGC-1	True singlet	0.945044	0	0	0	Predicted doublet
1854	AGCGATTTCGTTTCTG-1	True singlet	0.95468	0	0	0	Predicted singlet
1855	AGCGATTTCTAGCTTT-1	True singlet	0.968613	0	0	0	Predicted singlet
1856	AGCGATTTCTATCGCC-1	True singlet	0.970551	0	0	0	Predicted singlet
1857	AGCGATTTCTTGAGCG-1	True singlet	0.958218	0	0	0	Predicted singlet
1858	AGCGATTTCTTTGTAC-1	True singlet	0.965404	0	0	0	Predicted singlet
1859	AGCGCCTAGACAGGTA-1	True singlet	0.953466	0	0	0	Predicted singlet
1860	AGCGCCTAGCACTTGG-1	True triplet	0.939783	1	1	1	Predicted triplet
1861	AGCGCCTAGCGCAATT-1	True doublet	0.966195	1	1	1	Predicted triplet
1862	AGCGCCTAGCTGAGGG-1	True singlet	0.969764	0	0	0	Predicted singlet
1863	AGCGCCTAGGACTAAG-1	True doublet	0.965377	1	1	1	Predicted singlet
1864	AGCGCCTAGGCAACAA-1	True doublet	0.969771	1	1	1	Predicted triplet
1865	AGCGCCTAGGCCTTAG-1	True doublet	0.999988	1	1	1	Predicted doublet
1866	AGCGCCTAGGCTACTG-1	True singlet	0.94733	0	0	0	Predicted singlet
1867	AGCGCCTAGTAAGGGC-1	True singlet	0.954292	0	0	0	Predicted singlet
1868	AGCGCCTAGTAGCCAT-1	True singlet	0.970558	0	0	0	Predicted singlet
1869	AGCGCTCAGAGGAGTC-1	True singlet	0.9056	0	0	0	Predicted singlet
1870	AGCGCTCAGCAAACCT-1	True doublet	0.950356	1	1	1	Predicted doublet
1871	AGCGCTCAGCACGTTG-1	True singlet	0.970536	0	0	0	Predicted singlet
1872	AGCGCTCAGCATTAGC-1	True doublet	0.543055	1	1	1	Predicted doublet
1873	AGCGCTCAGCCTGAGC-1	True doublet	0.965314	1	1	1	Predicted triplet
1874	AGCGCTCAGCCTGATG-1	True singlet	0.970223	0	0	0	Predicted singlet
1875	AGCGCTCAGGACCGCT-1	True singlet	0.969077	0	0	0	Predicted singlet
1876	AGCGCTCAGGATAAAC-1	True singlet	0.970525	0	0	0	Predicted singlet
1877	AGCGCTCAGGCGAAAC-1	True singlet	0.968612	0	0	0	Predicted singlet
1878	AGCGCTCAGGTTACAC-1	True singlet	0.94773	0	0	0	Predicted singlet
1879	AGCGCTCAGTTACCGG-1	True singlet	0.953462	0	0	0	Predicted singlet
1880	AGCGCTCAGTTTGGTA-1	True singlet	0.963465	0	0	0	Predicted singlet
1881	AGCGGACCAACTCGCG-1	True singlet	0.963954	0	0	0	Predicted singlet
1882	AGCGGACCAATGCCCG-1	True singlet	0.966917	0	0	0	Predicted singlet
1883	AGCGGACCACAATTAC-1	True singlet	0.999984	0	0	0	Predicted singlet
1884	AGCGGACCAGCAACCT-1	True singlet	0.999936	0	0	0	Predicted singlet
1885	AGCGGACCAGCTCATA-1	True singlet	0.950539	0	0	0	Predicted singlet
1886	AGCGGACCATCTTGAG-1	True singlet	0.857709	0	0	0	Predicted singlet
1887	AGCGGACCATGAAATG-1	True singlet	0.954683	0	0	0	Predicted singlet
1888	AGCGGACCATGAGCAG-1	True singlet	0.956055	0	0	0	Predicted singlet
1889	AGCGGATAGATAGACG-1	True singlet	0.969343	0	0	0	Predicted singlet
1890	AGCGGATAGCACCACA-1	True singlet	0.955905	0	0	0	Predicted singlet
1891	AGCGGATAGCGCAATT-1	True singlet	0.999997	0	0	0	Predicted singlet
1892	AGCGGATAGGAGGCAT-1	True singlet	0.905578	0	0	0	Predicted singlet
1893	AGCGGATAGGCTACTG-1	True singlet	0.970251	0	0	0	Predicted singlet
1894	AGCGGATAGTTGTCAA-1	True singlet	0.889037	0	0	0	Predicted singlet
1895	AGCGTGCTCACGCATG-1	True singlet	0.963965	0	0	0	Predicted singlet
1896	AGCGTGCTCATCGTTT-1	True triplet	0.999999	1	1	1	Predicted triplet
1897	AGCGTGCTCATGAAGG-1	True singlet	0.999999	0	0	0	Predicted singlet
1898	AGCGTGCTCGGGACTC-1	True doublet	0.968613	1	1	1	Predicted triplet
1899	AGCGTGCTCGGTCAGC-1	True singlet	0.970314	0	0	0	Predicted singlet
1900	AGCGTGCTCGGTCATG-1	True doublet	0.95054	1	1	1	Predicted triplet
1901	AGCGTGCTCTCACATT-1	True singlet	0.99998	0	0	0	Predicted singlet
1902	AGCGTGCTCTGCAAGT-1	True singlet	0.961073	0	0	0	Predicted singlet
1903	AGCTAAACAACAGCCT-1	True singlet	0.919273	0	0	0	Predicted singlet
1904	AGCTAAACACAAAGCG-1	True singlet	0.958217	0	0	0	Predicted singlet
1905	AGCTAAACAGTAAGTA-1	True singlet	0.935325	0	0	0	Predicted singlet
1906	AGCTAACTCATGCATA-1	True singlet	0.943753	0	0	0	Predicted singlet
1907	AGCTAACTCATGCGTG-1	True triplet	0.993061	1	1	1	Predicted triplet
1908	AGCTAACTCCTAATGA-1	True doublet	0.939782	1	1	1	Predicted singlet
1909	AGCTAACTCCTCAGTC-1	True singlet	0.999978	0	0	0	Predicted singlet
1910	AGCTAACTCGCCTGTT-1	True singlet	0.967715	0	0	0	Predicted singlet
1911	AGCTAACTCGGCCAGT-1	True singlet	0.999974	0	0	0	Predicted singlet
1912	AGCTAACTCGGGACTC-1	True doublet	0.999976	1	1	1	Predicted singlet
1913	AGCTAACTCTTGATGA-1	True doublet	0.970239	1	1	1	Predicted triplet
1914	AGCTACGTCGAAGTGA-1	True triplet	0.905566	1	1	1	Predicted triplet
1915	AGCTACGTCGGTCAGC-1	True doublet	0.999999	1	1	1	Predicted doublet
1916	AGCTACGTCTGTAAGC-1	True singlet	0.950556	0	0	0	Predicted singlet
1917	AGCTACTAGACACTTA-1	True doublet	0.895036	1	1	1	Predicted doublet
1918	AGCTACTAGAGAGGAG-1	True singlet	0.966918	0	0	0	Predicted doublet
1919	AGCTACTAGCACAGGG-1	True triplet	0.912766	1	1	1	Predicted triplet
1920	AGCTACTAGGATTGAG-1	True doublet	0.999991	1	1	1	Predicted doublet
1921	AGCTACTAGGTCCTGA-1	True singlet	0.96528	0	0	0	Predicted singlet
1922	AGCTAGTTCATGACCG-1	True doublet	0.897696	1	1	1	Predicted doublet
1923	AGCTAGTTCATTGACA-1	True singlet	0.905552	0	0	0	Predicted triplet
1924	AGCTAGTTCCACCTGT-1	True singlet	0.963443	0	0	0	Predicted doublet
1925	AGCTAGTTCCTCACTA-1	True singlet	0.963973	0	0	0	Predicted singlet
1926	AGCTAGTTCGCGCTAA-1	True singlet	0.999997	0	0	0	Predicted singlet
1927	AGCTATATCAAGCGCC-1	True singlet	0.969897	0	0	0	Predicted singlet
1928	AGCTATATCACAGACT-1	True singlet	0.950556	0	0	0	Predicted singlet
1929	AGCTATATCACTAGGT-1	True singlet	0.956066	0	0	0	Predicted singlet
1930	AGCTATATCAGGGCCT-1	True triplet	0.551719	1	1	1	Predicted triplet
1931	AGCTATATCGCAAACT-1	True doublet	0.99999	1	1	1	Predicted doublet
1932	AGCTATATCGTTATCT-1	True singlet	0.912668	0	0	0	Predicted singlet
1933	AGCTATATCTAATCAG-1	True singlet	0.950561	0	0	0	Predicted doublet
1934	AGCTCATAGCAGGCCT-1	True singlet	0.969908	0	0	0	Predicted singlet
1935	AGCTCATAGCGAAGTA-1	True singlet	0.999975	0	0	0	Predicted singlet
1936	AGCTCATAGGATAAAC-1	True triplet	0.936591	1	1	1	Predicted doublet
1937	AGCTCATAGGATGATG-1	True singlet	0.961074	0	0	0	Predicted singlet
1938	AGCTCATAGGCAATAG-1	True singlet	0.938503	0	0	0	Predicted singlet
1939	AGCTCATAGGTAACGA-1	True singlet	0.999972	0	0	0	Predicted singlet
1940	AGCTCATAGTCATTTC-1	True singlet	0.953333	0	0	0	Predicted singlet
1941	AGCTCATAGTCTATGA-1	True singlet	0.958217	0	0	0	Predicted singlet
1942	AGCTGCTCAAACTAAG-1	True singlet	0.969343	0	0	0	Predicted singlet
1943	AGCTGCTCAAACTCAT-1	True singlet	0.967705	0	0	0	Predicted singlet
1944	AGCTGCTCACGGTACT-1	True singlet	0.945042	0	0	0	Predicted singlet
1945	AGCTGCTCACGTTACA-1	True singlet	0.970318	0	0	0	Predicted singlet
1946	AGCTGCTCAGCTTACA-1	True doublet	0.997082	1	1	1	Predicted triplet
1947	AGCTGCTCAGGATGGC-1	True singlet	0.970207	0	0	0	Predicted singlet
1948	AGCTGCTCATAGCGGA-1	True singlet	0.966918	0	0	0	Predicted singlet
1949	AGCTTAATCAGGAAGC-1	True singlet	0.935385	0	0	0	Predicted singlet
1950	AGCTTAATCATGGTGT-1	True singlet	0.935399	0	0	0	Predicted singlet
1951	AGCTTAATCATTACTC-1	True doublet	0.970557	1	1	1	Predicted doublet
1952	AGCTTAATCCGGTTAG-1	True doublet	0.96771	1	1	1	Predicted doublet
1953	AGCTTAATCCTAATTC-1	True singlet	0.962291	0	0	0	Predicted singlet
1954	AGCTTAATCGCTATGG-1	True doublet	0.970541	1	1	1	Predicted doublet
1955	AGCTTAATCGGTTACG-1	True singlet	0.889042	0	0	0	Predicted singlet
1956	AGCTTAATCGTGCTTC-1	True triplet	0.947011	1	1	1	Predicted singlet
1957	AGCTTAATCTCCATGC-1	True singlet	0.869134	0	0	0	Predicted singlet
1958	AGCTTAATCTCCTCAA-1	True singlet	0.970637	0	0	0	Predicted singlet
1959	AGCTTAATCTGCAACG-1	True singlet	0.968603	0	0	0	Predicted singlet
1960	AGCTTAATCTGGTCCT-1	True singlet	0.946557	0	0	0	Predicted doublet
1961	AGCTTAATCTTGGACG-1	True singlet	0.968612	0	0	0	Predicted singlet
1962	AGCTTCCTCATTGCAA-1	True singlet	0.970469	0	0	0	Predicted singlet
1963	AGCTTCCTCCGTGACA-1	True singlet	0.970552	0	0	0	Predicted singlet
1964	AGCTTCCTCGCTCCAT-1	True doublet	0.96649	1	1	1	Predicted doublet
1965	AGCTTCCTCTGTAAGC-1	True singlet	0.784089	0	0	0	Predicted singlet
1966	AGCTTCCTCTTGAGGT-1	True doublet	0.969895	1	1	1	Predicted doublet
1967	AGCTTCCTCTTGTTCG-1	True singlet	0.9505	0	0	0	Predicted singlet
1968	AGCTTGGTCAAGCTTA-1	True singlet	0.970522	0	0	0	Predicted singlet
1969	AGCTTGGTCCATCAGG-1	True singlet	0.970257	0	0	0	Predicted singlet
1970	AGCTTGGTCCTTAGGG-1	True singlet	0.968133	0	0	0	Predicted singlet
1971	AGCTTGGTCGAAGTGA-1	True singlet	0.970289	0	0	0	Predicted singlet
1972	AGCTTGGTCTTACTCG-1	True singlet	0.961078	0	0	0	Predicted singlet
1973	AGCTTTAAGAGGAAGG-1	True singlet	0.950561	0	0	0	Predicted singlet
1974	AGCTTTAAGCACGTTG-1	True singlet	0.9654	0	0	0	Predicted singlet
1975	AGCTTTAAGGAGTCGG-1	True triplet	0.97654	1	1	1	Predicted doublet
1976	AGCTTTAAGGGTCTAT-1	True singlet	0.970598	0	0	0	Predicted singlet
1977	AGCTTTAAGGTTTGCG-1	True singlet	0.956066	0	0	0	Predicted singlet
1978	AGCTTTAAGTAGAGGC-1	True doublet	0.90769	1	1	1	Predicted doublet
1979	AGCTTTAAGTCACTCC-1	True singlet	0.969883	0	0	0	Predicted singlet
1980	AGGAAACGTAAGCTTG-1	True singlet	0.999983	0	0	0	Predicted singlet
1981	AGGAAACGTAAGGTTT-1	True singlet	0.966916	0	0	0	Predicted singlet
1982	AGGAAACGTGAAGCCT-1	True singlet	0.99997	0	0	0	Predicted singlet
1983	AGGAAACGTGCTCCGT-1	True singlet	0.947333	0	0	0	Predicted singlet
1984	AGGAAACGTTATGTGG-1	True singlet	0.95839	0	0	0	Predicted singlet
1985	AGGAACCAGATTCCTT-1	True singlet	0.846505	0	0	0	Predicted doublet
1986	AGGAACCAGCAAGGTA-1	True singlet	0.999992	0	0	0	Predicted singlet
1987	AGGAACCAGGACCTCA-1	True doublet	0.912448	1	1	1	Predicted triplet
1988	AGGAACCAGGAGGACT-1	True singlet	0.969345	0	0	0	Predicted singlet
1989	AGGAACCAGTAGCGCC-1	True doublet	0.966903	1	1	1	Predicted doublet
1990	AGGAACCAGTCTATGA-1	True singlet	0.969911	0	0	0	Predicted singlet
1991	AGGAACGGTACTTAGG-1	True singlet	0.970535	0	0	0	Predicted singlet
1992	AGGAACGGTACTTCAC-1	True singlet	0.999995	0	0	0	Predicted singlet
1993	AGGAACGGTCATCATC-1	True singlet	0.947334	0	0	0	Predicted singlet
1994	AGGAACGGTCCTTTAA-1	True doublet	0.947323	1	1	1	Predicted triplet
1995	AGGAACGGTGGTGAGA-1	True doublet	0.999968	1	1	1	Predicted singlet
1996	AGGAACGGTGTTTGAG-1	True doublet	0.954682	1	1	1	Predicted singlet
1997	AGGAACGGTTAAGCTG-1	True doublet	0.966647	1	1	1	Predicted triplet
1998	AGGAACGGTTGTGACA-1	True singlet	0.999993	0	0	0	Predicted singlet
1999	AGGAACGGTTTGCTGT-1	True singlet	0.970257	0	0	0	Predicted singlet
[truncated: 11,094 more rows]

## Sheet: 2F
	dataset	Modality	f1	F1 score	modality	weight	Weight
1	PB-1	RNA	f1	0.726	RNA	weight	0.179
2	PB-2	RNA	f1	0.713	RNA	weight	0.162
3	PB-3	RNA	f1	0.751	RNA	weight	0.137
4	PB-4	RNA	f1	0.724	RNA	weight	0.144
5	PB-5	RNA	f1	0.691	RNA	weight	0.238
6	PB-6	RNA	f1	0.747	RNA	weight	0.228
7	PB-7	RNA	f1	0.705	RNA	weight	0.244
8	PB-8	RNA	f1	0.781	RNA	weight	0.182
9	PB-9	RNA	f1	0.791	RNA	weight	0.19
10	PB-10	RNA	f1	0.676	RNA	weight	0.171
11	Ileum-1	RNA	f1	0.567	RNA	weight	0.297
12	Ileum-2	RNA	f1	0.611	RNA	weight	0.324
13	Ileum-3	RNA	f1	0.433	RNA	weight	0.305
14	Ileum-4	RNA	f1	0.444	RNA	weight	0.328
15	Ileum-5	RNA	f1	0.548	RNA	weight	0.264
16	Ileum-6	RNA	f1	0.511	RNA	weight	0.265
17	Ileum-7	RNA	f1	0.489	RNA	weight	0.291
18	PB-1	ADT	f1	0.727	ADT	weight	0.178
19	PB-2	ADT	f1	0.738	ADT	weight	0.162
20	PB-3	ADT	f1	0.692	ADT	weight	0.188
21	PB-4	ADT	f1	0.664	ADT	weight	0.207
22	PB-5	ADT	f1	0.665	ADT	weight	0.151
23	PB-6	ADT	f1	0.674	ADT	weight	0.177
24	PB-7	ADT	f1	0.674	ADT	weight	0.178
25	PB-8	ADT	f1	0.692	ADT	weight	0.191
26	PB-9	ADT	f1	0.721	ADT	weight	0.18
27	PB-10	ADT	f1	0.676	ADT	weight	0.166
28	Ileum-1	ADT	f1	0.646	ADT	weight	0.164
29	Ileum-2	ADT	f1	0.65	ADT	weight	0.17
30	Ileum-3	ADT	f1	0.604	ADT	weight	0.167
31	Ileum-4	ADT	f1	0.61	ADT	weight	0.188
32	Ileum-5	ADT	f1	0.598	ADT	weight	0.165
33	Ileum-6	ADT	f1	0.577	ADT	weight	0.174
34	Ileum-7	ADT	f1	0.647	ADT	weight	0.18
35	PB-1	ATAC	f1	0.636	ATAC	weight	0.216
36	PB-2	ATAC	f1	0.664	ATAC	weight	0.197
37	PB-3	ATAC	f1	0.7	ATAC	weight	0.192
38	PB-4	ATAC	f1	0.72	ATAC	weight	0.179
39	PB-5	ATAC	f1	0.634	ATAC	weight	0.206
40	PB-6	ATAC	f1	0.711	ATAC	weight	0.18
41	PB-7	ATAC	f1	0.684	ATAC	weight	0.186
42	PB-8	ATAC	f1	0.666	ATAC	weight	0.192
43	PB-9	ATAC	f1	0.65	ATAC	weight	0.179
44	PB-10	ATAC	f1	0.669	ATAC	weight	0.199
45	Ileum-1	ATAC	f1	0.565	ATAC	weight	0.176
46	Ileum-2	ATAC	f1	0.578	ATAC	weight	0.197
47	Ileum-3	ATAC	f1	0.397	ATAC	weight	0.259
48	Ileum-4	ATAC	f1	0.438	ATAC	weight	0.257
49	Ileum-5	ATAC	f1	0.355	ATAC	weight	0.42
50	Ileum-6	ATAC	f1	0.331	ATAC	weight	0.43
51	Ileum-7	ATAC	f1	0.453	ATAC	weight	0.229

## Sheet: 3A
	dataset	Modality	F1 score	Weight
1	PB-1	RNA	0.726	0.179
2	PB-2	RNA	0.713	0.162
3	PB-3	RNA	0.751	0.137
4	PB-4	RNA	0.724	0.144
5	PB-5	RNA	0.691	0.238
6	PB-6	RNA	0.747	0.228
7	PB-7	RNA	0.705	0.244
8	PB-8	RNA	0.781	0.182
9	PB-9	RNA	0.791	0.19
10	PB-10	RNA	0.676	0.171
11	Ileum-1	RNA	0.567	0.297
12	Ileum-2	RNA	0.611	0.324
13	Ileum-3	RNA	0.433	0.305
14	Ileum-4	RNA	0.444	0.328
15	Ileum-5	RNA	0.548	0.264
16	Ileum-6	RNA	0.511	0.265
17	Ileum-7	RNA	0.489	0.291
18	PB-1	ADT	0.727	0.178
19	PB-2	ADT	0.738	0.162
20	PB-3	ADT	0.692	0.188
21	PB-4	ADT	0.664	0.207
22	PB-5	ADT	0.665	0.151
23	PB-6	ADT	0.674	0.177
24	PB-7	ADT	0.674	0.178
25	PB-8	ADT	0.692	0.191
26	PB-9	ADT	0.721	0.18
27	PB-10	ADT	0.676	0.166
28	Ileum-1	ADT	0.646	0.164
29	Ileum-2	ADT	0.65	0.17
30	Ileum-3	ADT	0.604	0.167
31	Ileum-4	ADT	0.61	0.188
32	Ileum-5	ADT	0.598	0.165
33	Ileum-6	ADT	0.577	0.174
34	Ileum-7	ADT	0.647	0.18
35	PB-1	ATAC	0.636	0.432
36	PB-2	ATAC	0.664	0.394
37	PB-3	ATAC	0.7	0.384
38	PB-4	ATAC	0.72	0.358
39	PB-5	ATAC	0.634	0.412
40	PB-6	ATAC	0.711	0.36
41	PB-7	ATAC	0.684	0.372
42	PB-8	ATAC	0.666	0.384
43	PB-9	ATAC	0.65	0.358
44	PB-10	ATAC	0.669	0.398
45	Ileum-1	ATAC	0.565	0.352
46	Ileum-2	ATAC	0.578	0.394
47	Ileum-3	ATAC	0.397	0.518
48	Ileum-4	ATAC	0.438	0.514
49	Ileum-5	ATAC	0.355	0.84
50	Ileum-6	ATAC	0.331	0.86
51	Ileum-7	ATAC	0.453	0.458

## Sheet: 3B
	Modality	consistency	F1
1	RNA	0.3	0.28
2	RNA	0.4	0.4
3	RNA	0.5	0.35
4	RNA	0.6	0.33
5	RNA	0.7	0.34
6	RNA	0.8	0.46
7	RNA	0.9	0.68
8	RNA	1	0.79
9	ADT	0.3	0.07
10	ADT	0.4	0.23
11	ADT	0.5	0.28
12	ADT	0.6	0.44
13	ADT	0.7	0.58
14	ADT	0.8	0.78
15	ADT	0.9	0.935
16	ADT	1	0.99
17	ATAC	0.3	0.52
18	ATAC	0.4	0.4
19	ATAC	0.5	0.39
20	ATAC	0.6	0.375
21	ATAC	0.7	0.35
22	ATAC	0.8	0.36
23	ATAC	0.9	0.43
24	ATAC	1	0.77

## Sheet: 3C
	dataset	Method	F1 score
1	PB-1	COMPOSITE (RNA+ADT)	0.761
2	PB-2	COMPOSITE (RNA+ADT)	0.745
3	PB-3	COMPOSITE (RNA+ADT)	0.775
4	PB-4	COMPOSITE (RNA+ADT)	0.746
5	PB-5	COMPOSITE (RNA+ADT)	0.698
6	PB-6	COMPOSITE (RNA+ADT)	0.739
7	PB-7	COMPOSITE (RNA+ADT)	0.729
8	PB-8	COMPOSITE (RNA+ADT)	0.799
9	PB-9	COMPOSITE (RNA+ADT)	0.813
10	PB-10	COMPOSITE (RNA+ADT)	0.7
11	PB-1	COMPOSITE (RNA+ATAC)	0.737
12	PB-2	COMPOSITE (RNA+ATAC)	0.725
13	PB-3	COMPOSITE (RNA+ATAC)	0.784
14	PB-4	COMPOSITE (RNA+ATAC)	0.776
15	PB-5	COMPOSITE (RNA+ATAC)	0.731
16	PB-6	COMPOSITE (RNA+ATAC)	0.791
17	PB-7	COMPOSITE (RNA+ATAC)	0.771
18	PB-8	COMPOSITE (RNA+ATAC)	0.771
19	PB-9	COMPOSITE (RNA+ATAC)	0.771
20	PB-10	COMPOSITE (RNA+ATAC)	0.734
21	PB-1	COMPOSITE (DOGMA)	0.77
22	PB-2	COMPOSITE (DOGMA)	0.749
23	PB-3	COMPOSITE (DOGMA)	0.776
24	PB-4	COMPOSITE (DOGMA)	0.758
25	PB-5	COMPOSITE (DOGMA)	0.701
26	PB-6	COMPOSITE (DOGMA)	0.747
27	PB-7	COMPOSITE (DOGMA)	0.739
28	PB-8	COMPOSITE (DOGMA)	0.802
29	PB-9	COMPOSITE (DOGMA)	0.816
30	PB-10	COMPOSITE (DOGMA)	0.704
31	PB-1	scDblFinder (RNA)	0.719
32	PB-2	scDblFinder (RNA)	0.702
33	PB-3	scDblFinder (RNA)	0.777
34	PB-4	scDblFinder (RNA)	0.672
35	PB-5	scDblFinder (RNA)	0.694
36	PB-6	scDblFinder (RNA)	0.663
37	PB-7	scDblFinder (RNA)	0.703
38	PB-8	scDblFinder (RNA)	0.725
39	PB-9	scDblFinder (RNA)	0.757
40	PB-10	scDblFinder (RNA)	0.705
41	PB-1	scDblFinder (ATAC)	0.619
42	PB-2	scDblFinder (ATAC)	0.623
43	PB-3	scDblFinder (ATAC)	0.628
44	PB-4	scDblFinder (ATAC)	0.626
45	PB-5	scDblFinder (ATAC)	0.686
46	PB-6	scDblFinder (ATAC)	0.62
47	PB-7	scDblFinder (ATAC)	0.691
48	PB-8	scDblFinder (ATAC)	0.673
49	PB-9	scDblFinder (ATAC)	0.59
50	PB-10	scDblFinder (ATAC)	0.628
51	PB-1	DoubletFinder (RNA)	0.669
52	PB-2	DoubletFinder (RNA)	0.683
53	PB-3	DoubletFinder (RNA)	0.657
54	PB-4	DoubletFinder (RNA)	0.673
55	PB-5	DoubletFinder (RNA)	0.617
56	PB-6	DoubletFinder (RNA)	0.584
57	PB-7	DoubletFinder (RNA)	0.582
58	PB-8	DoubletFinder (RNA)	0.6
59	PB-9	DoubletFinder (RNA)	0.681
60	PB-10	DoubletFinder (RNA)	0.633
61	PB-1	AMULET (ATAC)	0.634
62	PB-2	AMULET (ATAC)	0.663
63	PB-3	AMULET (ATAC)	0.571
64	PB-4	AMULET (ATAC)	0.682
65	PB-5	AMULET (ATAC)	0.528
66	PB-6	AMULET (ATAC)	0.517
67	PB-7	AMULET (ATAC)	0.655
68	PB-8	AMULET (ATAC)	0.562
69	PB-9	AMULET (ATAC)	0.672
70	PB-10	AMULET (ATAC)	0.638
71	PB-1	Scrublet (RNA)	0.612
72	PB-2	Scrublet (RNA)	0.553
73	PB-3	Scrublet (RNA)	0.589
74	PB-4	Scrublet (RNA)	0.614
75	PB-5	Scrublet (RNA)	0.628
76	PB-6	Scrublet (RNA)	0.609
77	PB-7	Scrublet (RNA)	0.639
78	PB-8	Scrublet (RNA)	0.628
79	PB-9	Scrublet (RNA)	0.597
80	PB-10	Scrublet (RNA)	0.608
81	PB-1	DoubletDetection (RNA)	0.621
82	PB-2	DoubletDetection (RNA)	0.637
83	PB-3	DoubletDetection (RNA)	0.582
84	PB-4	DoubletDetection (RNA)	0.663
85	PB-5	DoubletDetection (RNA)	0.602
86	PB-6	DoubletDetection (RNA)	0.611
87	PB-7	DoubletDetection (RNA)	0.681
88	PB-8	DoubletDetection (RNA)	0.653
89	PB-9	DoubletDetection (RNA)	0.699
90	PB-10	DoubletDetection (RNA)	0.571
91	PB-1	bcds (RNA)	0.699
92	PB-2	bcds (RNA)	0.598
93	PB-3	bcds (RNA)	0.662
94	PB-4	bcds (RNA)	0.628
95	PB-5	bcds (RNA)	0.633
96	PB-6	bcds (RNA)	0.578
97	PB-7	bcds (RNA)	0.674
98	PB-8	bcds (RNA)	0.622
99	PB-9	bcds (RNA)	0.635
100	PB-10	bcds (RNA)	0.563
101	PB-1	cxds (RNA)	0.638
102	PB-2	cxds (RNA)	0.612
103	PB-3	cxds (RNA)	0.633
104	PB-4	cxds (RNA)	0.657
105	PB-5	cxds (RNA)	0.613
106	PB-6	cxds (RNA)	0.548
107	PB-7	cxds (RNA)	0.643
108	PB-8	cxds (RNA)	0.603
109	PB-9	cxds (RNA)	0.635
110	PB-10	cxds (RNA)	0.63
111	PB-1	hybrid (RNA)	0.624
112	PB-2	hybrid (RNA)	0.632
113	PB-3	hybrid (RNA)	0.611
114	PB-4	hybrid (RNA)	0.621
115	PB-5	hybrid (RNA)	0.593
116	PB-6	hybrid (RNA)	0.583
117	PB-7	hybrid (RNA)	0.623
118	PB-8	hybrid (RNA)	0.614
119	PB-9	hybrid (RNA)	0.642
120	PB-10	hybrid (RNA)	0.619

[truncated: 31 more sheets: 3D, 4A-4D, 4E, 4F, 4G, 4H, 5A-5D, 5E, S1, S2A, S2B, S3A, S3B, S3C, S3D, S4A-S4B, S4C-S4D, S5A,S5C,S5E, S5B,S5D,S5F, S6A-S6D …]
